# Supplementary material for: Unraveling the functional role of DNA demethylation at specific promoters by targeted steric blockage of DNA methyltransferase with CRISPR/dCas9
Source: Nat Commun. 2021 Sep 29;12:5711. doi: 10.1038/s41467-021-25991-9 (PMC8481236; doi:10.1038/s41467-021-25991-9)
Supplement: Supplementary file 4 — Supplementary Data 1 [file 41467_2021_25991_MOESM4_ESM.xlsx]

## Sheet: Sheet1
Supplementary Data 1: List of significantly hypomethylated CpGs (≥5X coverage, q<0.01, methylation difference >25%)in dCas9:gRNA3:Cre compared to dCas9:gRNAscr:Cre, given by their chromosomal location with p-value, q-value, and methylation difference.
chr	start	end	pvalue	qvalue	meth.diff
chr19	29945800	29945800	1.15e-12	3.03e-06	-88.0785
chr19	29945780	29945780	2.87e-11	2.53e-05	-84.6377
chr8	48026806	48026806	3.41e-10	0.000119	-78.2609
chr15	72376272	72376272	9.34e-10	0.00021	-77.4725
chr2	163000000	163000000	1.82e-09	0.000305	-73.2843
chr4	99614493	99614493	1.92e-09	0.000307	-73.6842
chr1	89429121	89429121	2.74e-09	0.000393	-77.381
chr5	59866193	59866193	2.99e-09	0.000409	-75.463
chr15	32242303	32242303	3.65e-09	0.000458	-78.3333
chr13	43598565	43598565	3.78e-09	0.00046	-73.9394
chr15	91535349	91535349	4.19e-09	0.000477	-70.3704
chr1	18087817	18087817	4.71e-09	0.000512	-64.8426
chr3	22385769	22385769	6.3e-09	0.000588	-76.4615
chr3	116000000	116000000	7.55e-09	0.000627	-70.5882
chr19	35557382	35557382	9.07e-09	0.000681	-66.6667
chr15	102000000	102000000	1.08e-08	0.000754	-65.5172
chr13	48720275	48720275	1.34e-08	0.000857	-75.2941
chr3	152000000	152000000	1.33e-08	0.000857	-78.2609
chr6	29493155	29493155	1.44e-08	0.000862	-66.6667
chr13	73831917	73831917	1.46e-08	0.000867	-80.3245
chr2	167000000	167000000	1.5e-08	0.000874	-70.1389
chr17	24832517	24832517	1.57e-08	0.000885	-73.4815
chr11	4458554	4458554	1.55e-08	0.000885	-75.6667
chr9	109000000	109000000	2.16e-08	0.001044	-68.1818
chr8	47126180	47126180	2.24e-08	0.001062	-80.2381
chr8	13517642	13517642	2.36e-08	0.001096	-59.2593
chr17	27445071	27445071	2.62e-08	0.001159	-62.8226
chr3	65435428	65435428	2.69e-08	0.00116	-66.9892
chr1	134000000	134000000	3.1e-08	0.001184	-65.2174
chr3	106000000	106000000	2.97e-08	0.001184	-62.5
chr15	33014993	33014993	3.2e-08	0.001203	-64.2857
chr19	29945801	29945801	3.34e-08	0.001209	-69.7802
chr15	86068169	86068169	3.57e-08	0.001241	-75
chr1	186000000	186000000	3.89e-08	0.001277	-80.8081
chr18	26695871	26695871	3.88e-08	0.001277	-77.6087
chr8	102000000	102000000	4.24e-08	0.00131	-72.7273
chr15	48646370	48646370	4.3e-08	0.001318	-72.6154
chr11	105000000	105000000	4.48e-08	0.001319	-64.5161
chr4	128000000	128000000	4.43e-08	0.001319	-72.2222
chr1	190000000	190000000	4.56e-08	0.001328	-73.6842
chr3	125000000	125000000	5.25e-08	0.001398	-69.0769
chr19	53733137	53733137	5.47e-08	0.001427	-58.5586
chr2	28586935	28586935	5.77e-08	0.001464	-63.0416
chr9	96967403	96967403	5.76e-08	0.001464	-56.25
chr15	102000000	102000000	5.96e-08	0.001479	-53.5714
chr2	13451988	13451988	6.12e-08	0.001496	-65.7143
chr17	61673574	61673574	6.1e-08	0.001496	-62.963
chr2	96554831	96554831	6.09e-08	0.001496	-66.8449
chr3	109000000	109000000	6.19e-08	0.0015	-53.8462
chr2	161000000	161000000	6.27e-08	0.00151	-67.8571
chr15	27998850	27998850	6.52e-08	0.001531	-64.2857
chr17	61506907	61506907	6.41e-08	0.001531	-64
chr14	11403566	11403566	6.74e-08	0.001533	-80
chr19	46358768	46358768	6.65e-08	0.001533	-57.5758
chr3	79838914	79838914	6.64e-08	0.001533	-67.0034
chr2	29865487	29865487	6.61e-08	0.001533	-65.3199
chr16	65326838	65326838	7e-08	0.001561	-72.7273
chr19	8007275	8007275	7.27e-08	0.001585	-51.7241
chr15	66719194	66719194	7.79e-08	0.00162	-65.3846
chr17	18569148	18569148	7.95e-08	0.001645	-48.3871
chr13	84612713	84612713	8.67e-08	0.001713	-66.6667
chr3	107000000	107000000	8.91e-08	0.00173	-58.3333
chr17	61696527	61696527	8.9e-08	0.00173	-55.2867
chr18	68550395	68550395	8.86e-08	0.00173	-62.5
chr2	27413983	27413983	9.19e-08	0.001766	-65.9259
chr7	29253449	29253449	9.75e-08	0.00182	-72.619
chr3	127000000	127000000	1e-07	0.001842	-65.2174
chr19	6136207	6136207	1.13e-07	0.001949	-60.9804
chr18	25576927	25576927	1.16e-07	0.001957	-66.3704
chr5	130000000	130000000	1.24e-07	0.002022	-63.3333
chr18	64022290	64022290	1.31e-07	0.002037	-68
chr6	87441867	87441867	1.3e-07	0.002037	-62.5
chr1	135000000	135000000	1.29e-07	0.002037	-66.6667
chr15	64693755	64693755	1.33e-07	0.002044	-64.1026
chr1	186000000	186000000	1.36e-07	0.002075	-73.4962
chr15	83658959	83658959	1.42e-07	0.002118	-56.6667
chr1	5772474	5772474	1.44e-07	0.002141	-40.5405
chr12	16897225	16897225	1.48e-07	0.002168	-64
chr10	97682443	97682443	1.48e-07	0.002168	-63.6829
chr4	81042231	81042231	1.56e-07	0.002199	-56.8058
chr18	58558825	58558825	1.56e-07	0.002199	-64.6465
chr2	60658668	60658668	1.54e-07	0.002199	-60
chr1	47410336	47410336	1.53e-07	0.002199	-70.5882
chr2	168000000	168000000	1.62e-07	0.002271	-50
chr2	165000000	165000000	1.66e-07	0.002298	-57.1429
chr3	52536042	52536042	1.68e-07	0.002302	-69.1852
chr11	13596489	13596489	1.69e-07	0.002315	-55.5556
chr17	61606868	61606868	1.78e-07	0.002399	-51.6129
chr8	41000699	41000699	1.8e-07	0.002407	-56.25
chr2	173000000	173000000	1.86e-07	0.00243	-58.6207
chr2	36000931	36000931	1.86e-07	0.00243	-58.6207
chr1	135000000	135000000	1.91e-07	0.002454	-67
chr6	142000000	142000000	2.06e-07	0.00252	-63.5046
chr8	72285453	72285453	2.16e-07	0.002581	-58.7356
chr19	4478009	4478009	2.2e-07	0.00262	-63.6853
chr4	138000000	138000000	2.22e-07	0.002631	-64.7059
chr18	38940530	38940530	2.36e-07	0.002639	-51.8519
chr17	61757727	61757727	2.35e-07	0.002639	-55.0342
chr2	26139742	26139742	2.35e-07	0.002639	-68.7692
chr3	80776189	80776189	2.34e-07	0.002639	-66.6667
chr8	39844094	39844094	2.34e-07	0.002639	-66.6667
chr17	61636572	61636572	2.31e-07	0.002639	-46.6667
chr17	29440147	29440147	2.38e-07	0.002655	-62.8205
chr11	115000000	115000000	2.4e-07	0.002667	-57.1429
chr17	58332632	58332632	2.4e-07	0.002667	-67.5824
chr15	81812205	81812205	2.42e-07	0.002675	-56.3181
chr17	61681934	61681934	2.42e-07	0.002675	-59.7619
chr1	86687455	86687455	2.48e-07	0.002715	-60.7143
chr17	61662877	61662877	2.48e-07	0.002715	-53.125
chr3	89139877	89139877	2.56e-07	0.002737	-63.2992
chr7	61613492	61613492	2.55e-07	0.002737	-66.4286
chr13	51247347	51247347	2.59e-07	0.002752	-64.6104
chr11	6069948	6069948	2.63e-07	0.002762	-68.5606
chr17	56716613	56716613	2.63e-07	0.002762	-68.5606
chr2	107000000	107000000	2.68e-07	0.002791	-56.6176
chr10	6100341	6100341	2.68e-07	0.002791	-71.2454
chr2	131000000	131000000	2.71e-07	0.0028	-50
chr11	101000000	101000000	2.73e-07	0.002807	-61.8841
chr11	118000000	118000000	2.73e-07	0.002807	-55.1724
chr6	13278291	13278291	2.77e-07	0.002835	-64.1538
chr3	29889809	29889809	2.79e-07	0.002848	-66.8831
chr1	24891769	24891769	2.81e-07	0.002863	-50
chr6	121000000	121000000	2.82e-07	0.002865	-69.2308
chr6	99768520	99768520	2.88e-07	0.002878	-62.9885
chr10	39326867	39326867	2.88e-07	0.002878	-68.1818
chr10	119000000	119000000	2.87e-07	0.002878	-63.1579
chr3	134000000	134000000	2.89e-07	0.002879	-65.1852
chr5	37015794	37015794	2.92e-07	0.002903	-59.0909
chr19	40946615	40946615	2.94e-07	0.002921	-57.0588
chr11	74763677	74763677	2.97e-07	0.002941	-64.0212
chr8	119000000	119000000	2.99e-07	0.002942	-71.6599
chr17	47811912	47811912	3.01e-07	0.002949	-54.9145
chr1	30700705	30700705	3.04e-07	0.002965	-66.6667
chr9	47702082	47702082	3.07e-07	0.002973	-70
chr2	146000000	146000000	3.07e-07	0.002976	-63.6364
chr1	118000000	118000000	3.13e-07	0.002994	-58.6207
chr5	125000000	125000000	3.19e-07	0.003028	-70.8772
chr17	70745453	70745453	3.27e-07	0.003095	-61.7944
chr15	27020610	27020610	3.31e-07	0.003113	-55.5556
chr17	69384215	69384215	3.35e-07	0.003125	-44.8276
chr11	86057969	86057969	3.4e-07	0.003145	-71.2551
chr2	173000000	173000000	3.41e-07	0.003146	-64.6177
chr1	12976523	12976523	3.41e-07	0.003146	-46.2179
chr1	20273067	20273067	3.46e-07	0.003163	-60
chr13	59246358	59246358	3.57e-07	0.003193	-67.4286
chr15	84483934	84483934	3.57e-07	0.003193	-61.5302
chr9	67783614	67783614	3.55e-07	0.003193	-53.9171
chr15	98614251	98614251	3.64e-07	0.003215	-52.7778
chr19	36921840	36921840	3.66e-07	0.003219	-50
chr3	65435420	65435420	3.82e-07	0.003292	-63.3941
chr15	60041689	60041689	3.85e-07	0.0033	-56.6667
chr3	112000000	112000000	3.84e-07	0.0033	-61.7691
chr17	61672876	61672876	3.84e-07	0.0033	-55.4957
chr16	21334556	21334556	3.9e-07	0.003315	-59.8746
chr17	61638908	61638908	3.91e-07	0.003318	-55.5556
chr3	71568279	71568279	4e-07	0.003373	-70.2899
chr6	13031056	13031056	4.07e-07	0.003391	-57.6923
chr18	58249218	58249218	4.1e-07	0.003402	-56
chr3	154000000	154000000	4.14e-07	0.003418	-68.438
chr16	45890909	45890909	4.24e-07	0.003459	-70
chr15	36855148	36855148	4.32e-07	0.003489	-68.9394
chr15	82322969	82322969	4.34e-07	0.003501	-52
chr2	108000000	108000000	4.53e-07	0.003609	-56.6667
chr3	123000000	123000000	4.57e-07	0.003636	-63.7576
chr11	61377923	61377923	4.65e-07	0.003651	-69.5175
chr9	100000000	100000000	4.62e-07	0.003651	-69.8182
chr6	83268457	83268457	4.79e-07	0.003691	-58.3333
chr9	57550752	57550752	4.79e-07	0.003691	-58.3333
chr15	73758958	73758958	4.91e-07	0.003712	-60.4926
chr10	110000000	110000000	4.9e-07	0.003712	-57.1429
chr15	78175465	78175465	4.9e-07	0.003712	-60.9606
chr15	85812243	85812243	4.87e-07	0.003712	-65.8249
chr14	45871450	45871450	4.87e-07	0.003712	-67.0088
chr17	61688863	61688863	5.08e-07	0.003773	-53.125
chr6	87906900	87906900	5.16e-07	0.00379	-56.5217
chr15	100000000	100000000	5.24e-07	0.003822	-66.1538
chr3	10801536	10801536	5.24e-07	0.003822	-66.1538
chr15	98378025	98378025	5.24e-07	0.003822	-56.1331
chr13	94298263	94298263	5.27e-07	0.003831	-66.6667
chr3	9407503	9407503	5.34e-07	0.003856	-53.5714
chr17	13715588	13715588	5.4e-07	0.003891	-64.8829
chr15	88556807	88556807	5.53e-07	0.00392	-42.4242
chr1	20853955	20853955	5.57e-07	0.003932	-60.0569
chr19	22891731	22891731	5.73e-07	0.003975	-60.8889
chr19	57612029	57612029	5.73e-07	0.003975	-60.8889
chr17	67099274	67099274	5.76e-07	0.003988	-52
chr2	110000000	110000000	5.92e-07	0.004072	-57.6923
chr5	127000000	127000000	5.94e-07	0.004079	-65.3986
chr4	107000000	107000000	5.98e-07	0.004091	-63.5093
chr10	129000000	129000000	6.08e-07	0.004132	-56.9024
chr18	57133422	57133422	6.07e-07	0.004132	-64.6552
chr10	129000000	129000000	6.1e-07	0.004136	-62.7315
chr2	181000000	181000000	6.17e-07	0.004142	-52.1739
chr11	46288793	46288793	6.17e-07	0.004142	-71.3043
chr17	25919297	25919297	6.15e-07	0.004142	-41.1765
chr3	105000000	105000000	6.13e-07	0.004142	-53.3333
chr19	31905471	31905471	6.25e-07	0.004179	-48.1481
chr16	23703577	23703577	6.27e-07	0.004182	-66.0714
chr18	14302213	14302213	6.4e-07	0.004192	-68.1818
chr15	78768227	78768227	6.38e-07	0.004192	-60.8602
chr1	135000000	135000000	6.31e-07	0.004192	-60.4167
chr3	32053021	32053021	6.42e-07	0.004196	-63.8333
chr15	66861780	66861780	6.47e-07	0.004223	-57.7446
chr17	29440158	29440158	6.59e-07	0.004255	-49.16
chr17	61877770	61877770	6.6e-07	0.004256	-51.6129
chr10	43162494	43162494	6.64e-07	0.004272	-50
chr4	86025153	86025153	6.76e-07	0.004308	-50.8687
chr2	38673896	38673896	6.75e-07	0.004308	-55.2521
chr19	29956978	29956978	6.78e-07	0.004318	-40
chr6	88711602	88711602	6.89e-07	0.004333	-67.3043
chr10	68707778	68707778	6.88e-07	0.004333	-66.7877
chr17	46379463	46379463	6.86e-07	0.004333	-62.4845
chr2	34763354	34763354	6.84e-07	0.004333	-50.2679
chr1	131000000	131000000	6.91e-07	0.004337	-67.5
chr19	43028983	43028983	7.07e-07	0.004377	-59.2593
chr1	58221831	58221831	7.13e-07	0.004395	-56.5217
chr4	131000000	131000000	7.28e-07	0.004466	-55.9447
chr2	27679430	27679430	7.34e-07	0.004491	-55.8036
chr2	93881037	93881037	7.52e-07	0.004532	-55.2874
chr11	122000000	122000000	7.51e-07	0.004532	-53.5714
chr7	34506813	34506813	7.66e-07	0.00458	-53.0242
chr5	140000000	140000000	7.69e-07	0.004584	-52
chr5	106000000	106000000	7.69e-07	0.004584	-50
chr19	4072733	4072733	7.68e-07	0.004584	-36.1702
chr19	15728532	15728532	7.77e-07	0.004611	-51.8519
chr1	186000000	186000000	7.83e-07	0.004624	-63.3838
chr12	17261872	17261872	8.08e-07	0.004674	-70
chr3	122000000	122000000	8.06e-07	0.004674	-42.8571
chr9	49320454	49320454	8.12e-07	0.004675	-48.1481
chr4	106000000	106000000	8.19e-07	0.004693	-39.0244
chr12	35572149	35572149	8.25e-07	0.004714	-67.3333
chr11	61732758	61732758	8.24e-07	0.004714	-55.1724
chr19	38276688	38276688	8.31e-07	0.004728	-61.3846
chr17	61631733	61631733	8.41e-07	0.004771	-62.6687
chr11	108000000	108000000	8.44e-07	0.004775	-60.8696
chr17	61596060	61596060	8.44e-07	0.004775	-44.4444
chr1	26340506	26340506	8.47e-07	0.004778	-61.6667
chr9	43439420	43439420	8.52e-07	0.004781	-54.5455
chr10	37673994	37673994	8.86e-07	0.004872	-60.2151
chr17	61853908	61853908	8.86e-07	0.004872	-42.4242
chr16	32008812	32008812	8.89e-07	0.004886	-59.375
chr9	107000000	107000000	9.11e-07	0.004943	-65.2174
chr11	63635011	63635011	9.14e-07	0.004945	-53.1429
chr19	6892120	6892120	9.16e-07	0.004945	-60.7639
chr2	97823296	97823296	9.16e-07	0.004945	-60.7639
chr15	92250730	92250730	9.35e-07	0.004977	-58.0645
chr17	63489974	63489974	9.34e-07	0.004977	-45.1613
chr18	22830146	22830146	9.33e-07	0.004977	-61.9048
chr9	69336666	69336666	9.32e-07	0.004977	-60
chr8	71042230	71042230	9.32e-07	0.004977	-58.0645
chr19	42683686	42683686	9.37e-07	0.00498	-48
chr1	32316063	32316063	9.44e-07	0.005009	-41.3793
chr3	68778289	68778289	9.49e-07	0.005034	-54.1667
chr2	26657252	26657252	9.61e-07	0.005084	-61.2732
chr10	123000000	123000000	9.67e-07	0.005084	-60.7143
chr5	92523914	92523914	9.67e-07	0.005084	-63.13
chr5	49058216	49058216	9.64e-07	0.005084	-60
chr11	114000000	114000000	9.8e-07	0.00513	-60.2371
chr10	128000000	128000000	9.94e-07	0.005157	-56.5217
chr14	52127301	52127301	9.94e-07	0.005157	-56.5217
chr2	164000000	164000000	9.97e-07	0.005157	-58.3333
chr9	45517667	45517667	9.97e-07	0.005157	-58.3333
chr2	37925933	37925933	9.99e-07	0.005159	-62.963
chr13	40822803	40822803	1.01e-06	0.005195	-67.0034
chr8	11375967	11375967	1.01e-06	0.005195	-56.6667
chr11	33933392	33933392	1.03e-06	0.005235	-62.5
chr17	63864984	63864984	1.04e-06	0.005243	-55.0403
chr16	46946403	46946403	1.05e-06	0.005287	-75.9868
chr8	11376290	11376290	1.07e-06	0.005307	-53.5714
chr3	105000000	105000000	1.06e-06	0.005307	-52.1739
chr17	83098609	83098609	1.07e-06	0.005326	-51.7137
chr2	113000000	113000000	1.08e-06	0.005339	-71.4286
chr19	53733129	53733129	1.08e-06	0.005339	-53.8951
chr3	32852446	32852446	1.08e-06	0.005339	-56.0369
chr11	113000000	113000000	1.1e-06	0.005366	-64.3695
chr9	78742599	78742599	1.1e-06	0.005366	-64.3695
chr18	82090653	82090653	1.1e-06	0.005366	-67.8571
chr10	127000000	127000000	1.09e-06	0.005366	-69.3957
chr5	52484603	52484603	1.09e-06	0.005366	-68.4615
chr6	48821162	48821162	1.1e-06	0.005371	-71.7172
chr6	144000000	144000000	1.12e-06	0.005422	-64
chr9	66621033	66621033	1.12e-06	0.005438	-61.1694
chr1	25656944	25656944	1.15e-06	0.005523	-55.098
chr4	131000000	131000000	1.15e-06	0.005525	-60.2353
chr13	117000000	117000000	1.15e-06	0.005525	-65.5556
chr9	44239068	44239068	1.16e-06	0.005532	-51.7241
chr16	95640707	95640707	1.16e-06	0.005532	-59.0909
chr3	131000000	131000000	1.17e-06	0.00555	-65.035
chr15	81927908	81927908	1.17e-06	0.00555	-66.9565
chr1	195000000	195000000	1.17e-06	0.005554	-57.8947
chr2	163000000	163000000	1.18e-06	0.00556	-60.0649
chr4	128000000	128000000	1.18e-06	0.005563	-61.8519
chr3	38885251	38885251	1.18e-06	0.005567	-50
chr19	8039127	8039127	1.19e-06	0.005601	-64.4615
chr10	115000000	115000000	1.2e-06	0.005601	-63.0952
chr6	42033639	42033639	1.2e-06	0.005605	-48
chr10	80173864	80173864	1.21e-06	0.005619	-50
chr12	31536193	31536193	1.22e-06	0.005628	-43.3333
chr15	38213751	38213751	1.22e-06	0.005629	-56.25
chr2	95329275	95329275	1.23e-06	0.00566	-62.5
chr1	107000000	107000000	1.24e-06	0.00568	-61.5152
chr19	30970429	30970429	1.24e-06	0.00568	-69.0476
chr4	107000000	107000000	1.24e-06	0.00568	-68.7747
chr3	146000000	146000000	1.24e-06	0.00568	-69.0476
chr15	80028784	80028784	1.24e-06	0.00568	-57.1429
chr12	37968987	37968987	1.24e-06	0.00568	-57.1429
chr2	25223767	25223767	1.25e-06	0.005681	-58.7179
chr8	120000000	120000000	1.25e-06	0.005693	-50
chr15	99125256	99125256	1.32e-06	0.005907	-55.1948
chr9	120000000	120000000	1.33e-06	0.00592	-51.6129
chr9	49129029	49129029	1.33e-06	0.00592	-55.8824
chr3	158000000	158000000	1.34e-06	0.00596	-48.3871
chr2	114000000	114000000	1.34e-06	0.00596	-63.1868
chr13	120000000	120000000	1.34e-06	0.005965	-67.1958
chr19	11717213	11717213	1.35e-06	0.005991	-39.3939
chr1	41551931	41551931	1.36e-06	0.00601	-63.141
chr10	89248841	89248841	1.36e-06	0.00601	-60
chr12	103000000	103000000	1.36e-06	0.00601	-60
chr12	59098134	59098134	1.38e-06	0.006044	-50
chr2	25661096	25661096	1.4e-06	0.006069	-48.7558
chr8	118000000	118000000	1.4e-06	0.006069	-64.4689
chr16	39075726	39075726	1.39e-06	0.006069	-66.6667
chr1	173000000	173000000	1.39e-06	0.006069	-66.6667
chr11	42166535	42166535	1.39e-06	0.006069	-66.6667
chr10	62489648	62489648	1.41e-06	0.006078	-52.1739
chr1	190000000	190000000	1.41e-06	0.006078	-52.1739
chr18	62823174	62823174	1.47e-06	0.006201	-51.8519
chr2	18631391	18631391	1.47e-06	0.006201	-51.8519
chr3	76664417	76664417	1.48e-06	0.006206	-64.8148
chr15	75140846	75140846	1.48e-06	0.006206	-64.6154
chr4	131000000	131000000	1.48e-06	0.006208	-57.2008
chr4	92748589	92748589	1.49e-06	0.006221	-63.3621
chr11	94264432	94264432	1.49e-06	0.006221	-63
chr2	72079511	72079511	1.48e-06	0.006221	-54.8387
chr8	124000000	124000000	1.49e-06	0.006224	-64.8494
chr10	118000000	118000000	1.5e-06	0.006227	-58.069
chr15	12386492	12386492	1.5e-06	0.006239	-64
chr10	94689702	94689702	1.51e-06	0.006255	-62.6374
chr15	76091346	76091346	1.51e-06	0.006255	-58.7963
chr3	109000000	109000000	1.52e-06	0.006266	-52.381
chr11	103000000	103000000	1.52e-06	0.006267	-57.5397
chr10	70847540	70847540	1.53e-06	0.006287	-50.6303
chr17	61356454	61356454	1.54e-06	0.006307	-61.33
chr15	81655069	81655069	1.54e-06	0.006319	-48.7179
chr15	48547284	48547284	1.55e-06	0.006327	-47.619
chr19	35886585	35886585	1.58e-06	0.006387	-50.303
chr2	32396944	32396944	1.59e-06	0.006395	-60
chr17	14280871	14280871	1.59e-06	0.006395	-54.6921
chr5	90733183	90733183	1.59e-06	0.006395	-64.2857
chr7	78883358	78883358	1.59e-06	0.006395	-57.8947
chr16	13774467	13774467	1.6e-06	0.006405	-66.4336
chr8	107000000	107000000	1.6e-06	0.006413	-55.5288
chr13	37779258	37779258	1.63e-06	0.006426	-68.9223
chr1	127000000	127000000	1.63e-06	0.006426	-51.7241
chr2	4748825	4748825	1.63e-06	0.006426	-61.2174
chr2	146000000	146000000	1.63e-06	0.006426	-50
chr1	138000000	138000000	1.63e-06	0.006426	-57.4213
chr5	10572350	10572350	1.65e-06	0.006453	-60
chr13	28297064	28297064	1.66e-06	0.006457	-62.6667
chr13	26775566	26775566	1.67e-06	0.006471	-64.4211
chr2	146000000	146000000	1.68e-06	0.006479	-59.0909
chr5	101000000	101000000	1.68e-06	0.006485	-65
chr4	68737223	68737223	1.69e-06	0.006503	-50.5556
chr7	79216676	79216676	1.7e-06	0.006516	-50
chr11	69615725	69615725	1.69e-06	0.006516	-54.1667
chr6	67468938	67468938	1.7e-06	0.006528	-60.1648
chr11	50902747	50902747	1.71e-06	0.006539	-67.4948
chr3	108000000	108000000	1.72e-06	0.006548	-57.1429
chr4	126000000	126000000	1.73e-06	0.006557	-47.2973
chr18	34099471	34099471	1.74e-06	0.006581	-50
chr3	122000000	122000000	1.75e-06	0.006614	-65.8621
chr19	45226862	45226862	1.76e-06	0.006627	-52.6316
chr8	107000000	107000000	1.77e-06	0.006653	-63.834
chr8	88189939	88189939	1.78e-06	0.006659	-59.7701
chr15	57093021	57093021	1.78e-06	0.006659	-57.3892
chr1	59421005	59421005	1.78e-06	0.006659	-64.4231
chr17	61607393	61607393	1.84e-06	0.006793	-48.3871
chr5	92081749	92081749	1.84e-06	0.006793	-48.3871
chr2	5325682	5325682	1.83e-06	0.006793	-48.1481
chr9	100000000	100000000	1.84e-06	0.006798	-50
chr15	98312984	98312984	1.84e-06	0.006802	-39.4166
chr6	53900630	53900630	1.85e-06	0.006821	-53.8462
chr2	172000000	172000000	1.85e-06	0.006821	-53.8462
chr11	98438415	98438415	1.86e-06	0.006829	-61.1111
chr8	125000000	125000000	1.87e-06	0.006843	-48.867
chr2	160000000	160000000	1.88e-06	0.006884	-60.8333
chr17	61595718	61595718	1.91e-06	0.006899	-58.0357
chr18	24800712	24800712	1.91e-06	0.006899	-58.0357
chr9	21053298	21053298	1.91e-06	0.006899	-51.6129
chr11	33435089	33435089	1.9e-06	0.006899	-66.7368
chr10	6845304	6845304	1.91e-06	0.006901	-50
chr15	60787652	60787652	1.92e-06	0.006904	-60.8696
chr8	111000000	111000000	1.91e-06	0.006904	-52.3109
chr12	35553596	35553596	1.93e-06	0.006923	-46.875
chr11	82417248	82417248	1.94e-06	0.006925	-66.6667
chr3	107000000	107000000	1.94e-06	0.006925	-46.6667
chr16	32557533	32557533	1.94e-06	0.006925	-46.6667
chr1	71219053	71219053	1.93e-06	0.006925	-57.6923
chr5	73374376	73374376	1.95e-06	0.006929	-56.4286
chr8	18468880	18468880	1.97e-06	0.006964	-63.3053
chr10	79533634	79533634	1.97e-06	0.006967	-43.3333
chr10	129000000	129000000	1.99e-06	0.006987	-52.381
chr10	86641968	86641968	1.99e-06	0.006987	-52.381
chr17	44618852	44618852	1.98e-06	0.006987	-56.5217
chr4	88818290	88818290	1.99e-06	0.007	-40
chr2	93062428	93062428	1.99e-06	0.007002	-57.6923
chr10	20884568	20884568	2.01e-06	0.007002	-66.9231
chr16	30245241	30245241	2e-06	0.007002	-48
chr17	61725086	61725086	2e-06	0.007002	-61.6935
chr15	85288978	85288978	2e-06	0.007002	-62.5
chr15	65529591	65529591	2.03e-06	0.007059	-65.9919
chr7	37478194	37478194	2.03e-06	0.007059	-65.9919
chr3	106000000	106000000	2.05e-06	0.007104	-51.8519
chr18	70681587	70681587	2.04e-06	0.007104	-65.0794
chr2	170000000	170000000	2.08e-06	0.007121	-58.8235
chr12	42464965	42464965	2.07e-06	0.007121	-55
chr5	115000000	115000000	2.07e-06	0.007121	-55
chr15	57093025	57093025	2.07e-06	0.007121	-60.7143
chr1	48224235	48224235	2.06e-06	0.007121	-61.9048
chr13	3406110	3406110	2.06e-06	0.007121	-61.9048
chr15	12398733	12398733	2.06e-06	0.007121	-42.3077
chr17	71600166	71600166	2.08e-06	0.007121	-44.4444
chr10	127000000	127000000	2.11e-06	0.007195	-54.5455
chr2	29602493	29602493	2.13e-06	0.007228	-58.1098
chr1	74874486	74874486	2.17e-06	0.007245	-54.917
chr2	16855483	16855483	2.17e-06	0.007245	-57.8947
chr11	102000000	102000000	2.17e-06	0.007245	-66.6667
chr3	119000000	119000000	2.16e-06	0.007245	-61.6667
chr17	56010075	56010075	2.16e-06	0.007245	-33.3333
chr17	55971053	55971053	2.15e-06	0.007245	-52.8195
chr15	102000000	102000000	2.19e-06	0.00727	-58.9474
chr17	74903635	74903635	2.2e-06	0.007299	-53.5714
chr5	30382885	30382885	2.2e-06	0.0073	-57.7525
chr11	78772443	78772443	2.2e-06	0.007311	-57.1237
chr15	101000000	101000000	2.25e-06	0.007325	-67.9089
chr1	135000000	135000000	2.24e-06	0.007325	-57.2981
chr19	25779165	25779165	2.24e-06	0.007325	-43.75
chr2	163000000	163000000	2.24e-06	0.007325	-50
chr5	37982861	37982861	2.23e-06	0.007325	-50
chr9	69181158	69181158	2.22e-06	0.007325	-64.8033
chr9	102000000	102000000	2.21e-06	0.007325	-52.9412
chr2	30784120	30784120	2.25e-06	0.00733	-52.6316
chr10	60975563	60975563	2.26e-06	0.007335	-56.25
chr1	158000000	158000000	2.28e-06	0.007389	-61.1111
chr11	26131005	26131005	2.29e-06	0.007413	-64.2308
chr15	103000000	103000000	2.29e-06	0.007413	-44.8276
chr17	62004574	62004574	2.33e-06	0.00748	-46.1538
chr11	63173920	63173920	2.32e-06	0.00748	-59.7902
chr7	92145362	92145362	2.33e-06	0.007496	-73.065
chr17	46524900	46524900	2.34e-06	0.007497	-54.9342
chr13	80842276	80842276	2.36e-06	0.007552	-64.1935
chr2	75993736	75993736	2.41e-06	0.007557	-57.1429
chr5	31758908	31758908	2.41e-06	0.007557	-45.4545
chr11	108000000	108000000	2.41e-06	0.007557	-62.5
chr4	141000000	141000000	2.43e-06	0.007585	-65.7143
chr19	26742778	26742778	2.44e-06	0.007588	-48.1481
chr2	104000000	104000000	2.44e-06	0.007588	-48.1481
chr9	108000000	108000000	2.45e-06	0.007598	-43.4783
chr17	21348807	21348807	2.45e-06	0.007598	-55.1553
chr1	5299060	5299060	2.45e-06	0.007598	-50.3722
chr15	83371257	83371257	2.47e-06	0.0076	-50
chr15	76843948	76843948	2.47e-06	0.0076	-50
chr9	55223730	55223730	2.51e-06	0.007696	-48.9899
chr15	56479656	56479656	2.52e-06	0.007715	-62.1212
chr11	4289547	4289547	2.52e-06	0.007715	-43.3333
chr8	72654665	72654665	2.53e-06	0.007722	-48.3871
chr2	168000000	168000000	2.53e-06	0.007722	-52.1739
chr1	88810600	88810600	2.54e-06	0.007743	-73.0994
chr5	144000000	144000000	2.56e-06	0.007766	-65.8182
chr11	63455760	63455760	2.56e-06	0.007766	-62.963
chr10	96087432	96087432	2.6e-06	0.007788	-56.1905
chr9	123000000	123000000	2.6e-06	0.007788	-56.1905
chr11	70256283	70256283	2.59e-06	0.007788	-63.7594
chr2	30760347	30760347	2.59e-06	0.007788	-58.2418
chr16	71824082	71824082	2.58e-06	0.007788	-72.2222
chr15	72810461	72810461	2.62e-06	0.007794	-57.0968
chr15	77307888	77307888	2.61e-06	0.007794	-48
chr17	5402920	5402920	2.63e-06	0.007805	-61.8729
chr18	76715029	76715029	2.64e-06	0.007825	-65
chr2	71474065	71474065	2.65e-06	0.007852	-44.5113
chr5	52392640	52392640	2.68e-06	0.007908	-70
chr18	72327418	72327418	2.68e-06	0.007908	-63.7024
chr15	78728749	78728749	2.71e-06	0.007914	-46.4286
chr4	95013016	95013016	2.7e-06	0.007914	-50.4274
chr3	32259992	32259992	2.7e-06	0.007914	-59.0476
chr18	19869466	19869466	2.71e-06	0.007919	-66.6667
chr4	129000000	129000000	2.75e-06	0.007979	-52.5601
chr2	26534839	26534839	2.74e-06	0.007979	-59.7436
chr10	81523637	81523637	2.77e-06	0.008024	-45.1613
chr17	61638772	61638772	2.77e-06	0.008024	-45.1613
chr3	105000000	105000000	2.78e-06	0.008032	-58.9744
chr2	116000000	116000000	2.78e-06	0.008036	-55
chr8	11375964	11375964	2.79e-06	0.008043	-52.7742
chr3	86128554	86128554	2.79e-06	0.008043	-48.4848
chr15	17563621	17563621	2.81e-06	0.008055	-60.6061
chr15	10192434	10192434	2.83e-06	0.008101	-54.2857
chr17	28497870	28497870	2.83e-06	0.008101	-48.5714
chr2	33349665	33349665	2.84e-06	0.00812	-54.2184
chr2	168000000	168000000	2.84e-06	0.00812	-56.5217
chr11	120000000	120000000	2.85e-06	0.008137	-62.1212
chr17	72689223	72689223	2.85e-06	0.008137	-66.5314
chr11	53154521	53154521	2.87e-06	0.008153	-57.5758
chr2	32396955	32396955	2.86e-06	0.008153	-60.3077
chr11	106000000	106000000	2.9e-06	0.008202	-57.5385
chr19	40946622	40946622	2.9e-06	0.008202	-59.6273
chr2	128000000	128000000	2.91e-06	0.008211	-54.5455
chr1	41234168	41234168	2.95e-06	0.008251	-54.8851
chr4	76293935	76293935	2.94e-06	0.008251	-40.7407
chr2	166000000	166000000	2.96e-06	0.008271	-63.8796
chr10	102000000	102000000	2.96e-06	0.008271	-65.6842
chr15	27631063	27631063	2.98e-06	0.008293	-43.4783
chr11	120000000	120000000	2.98e-06	0.008293	-64.4444
chr1	188000000	188000000	2.99e-06	0.008304	-57.8947
chr2	104000000	104000000	2.98e-06	0.008304	-57.3864
chr11	118000000	118000000	3e-06	0.008321	-46.1538
chr17	27052184	27052184	3.01e-06	0.008355	-52.2222
chr10	62494424	62494424	3.03e-06	0.008384	-55.6159
chr1	66157222	66157222	3.06e-06	0.008435	-66.4286
chr9	122000000	122000000	3.06e-06	0.008435	-66.4286
chr18	75342092	75342092	3.07e-06	0.008438	-59.7403
chr1	185000000	185000000	3.07e-06	0.008438	-58.4491
chr5	102000000	102000000	3.07e-06	0.008438	-59.4118
chr9	41986993	41986993	3.1e-06	0.008459	-42.4242
chr11	75192167	75192167	3.09e-06	0.008459	-58.8859
chr12	13173132	13173132	3.12e-06	0.008495	-57.1659
chr16	18028890	18028890	3.12e-06	0.008495	-57.1659
chr5	102000000	102000000	3.12e-06	0.008495	-57.1659
chr1	32970292	32970292	3.12e-06	0.008495	-42.3077
chr19	17369893	17369893	3.13e-06	0.008525	-53.7281
chr19	5746259	5746259	3.15e-06	0.008566	-38.4615
chr15	32245709	32245709	3.16e-06	0.008579	-65.625
chr12	74162114	74162114	3.19e-06	0.008638	-65.3358
chr19	60337173	60337173	3.21e-06	0.008657	-50
chr18	12299643	12299643	3.23e-06	0.008663	-62.4633
chr2	165000000	165000000	3.22e-06	0.008663	-60.8333
chr3	88178422	88178422	3.32e-06	0.008772	-61.6747
chr3	121000000	121000000	3.32e-06	0.008772	-61.6747
chr1	134000000	134000000	3.31e-06	0.008772	-69.0045
chr19	15675125	15675125	3.33e-06	0.008781	-56.2582
chr2	155000000	155000000	3.33e-06	0.008781	-56.2582
chr3	95227025	95227025	3.37e-06	0.008866	-56.0664
chr17	18970109	18970109	3.37e-06	0.008866	-65.5303
chr11	51038523	51038523	3.38e-06	0.008869	-63
chr7	101000000	101000000	3.41e-06	0.008912	-57.1429
chr15	80192182	80192182	3.43e-06	0.008929	-52.1739
chr3	6507450	6507450	3.42e-06	0.008929	-48
chr10	77008923	77008923	3.42e-06	0.008929	-48
chr2	164000000	164000000	3.44e-06	0.008943	-64.8557
chr2	169000000	169000000	3.46e-06	0.008985	-64.0732
chr10	97338462	97338462	3.46e-06	0.008985	-64.0732
chr5	36869172	36869172	3.47e-06	0.008985	-60.4167
chr8	28243636	28243636	3.57e-06	0.009052	-66.3968
chr12	40044402	40044402	3.57e-06	0.009052	-58.2011
chr15	10362483	10362483	3.56e-06	0.009052	-52.963
chr10	83762620	83762620	3.56e-06	0.009052	-45.8333
chr11	120000000	120000000	3.56e-06	0.009052	-45.8333
chr4	112000000	112000000	3.56e-06	0.009052	-45.8333
chr15	76002592	76002592	3.56e-06	0.009052	-45.8333
chr1	89429120	89429120	3.55e-06	0.009052	-60.8696
chr17	61837568	61837568	3.54e-06	0.009052	-59.6522
chr10	62204269	62204269	3.53e-06	0.009052	-62.3188
chr2	165000000	165000000	3.53e-06	0.009052	-64.5652
chr4	84885267	84885267	3.52e-06	0.009052	-48.3871
chr10	81495966	81495966	3.51e-06	0.009052	-52.7419
chr4	91156662	91156662	3.6e-06	0.009091	-46.875
chr10	58715604	58715604	3.62e-06	0.009119	-52
chr6	143000000	143000000	3.62e-06	0.009119	-52
chr11	87570663	87570663	3.62e-06	0.009119	-52
chr1	183000000	183000000	3.63e-06	0.009122	-58.3208
chr3	5839551	5839551	3.7e-06	0.009223	-59.2593
chr3	34511485	34511485	3.73e-06	0.009259	-50
chr11	44622513	44622513	3.73e-06	0.009259	-50
chr17	61648291	61648291	3.73e-06	0.009272	-59.7701
chr15	29645917	29645917	3.75e-06	0.00931	-52.6316
chr12	34451432	34451432	3.78e-06	0.00933	-55.5556
chr17	61074051	61074051	3.79e-06	0.009336	-57.9254
chr2	75605629	75605629	3.79e-06	0.009336	-57.9772
chr17	13715592	13715592	3.8e-06	0.009337	-61.9048
chr8	3383540	3383540	3.8e-06	0.009342	-53.8462
chr15	103000000	103000000	3.81e-06	0.009352	-57.3118
chr10	104000000	104000000	3.85e-06	0.009379	-60.2699
chr9	62340552	62340552	3.85e-06	0.009379	-60.9091
chr5	102000000	102000000	3.84e-06	0.009379	-47.8261
chr4	54894541	54894541	3.84e-06	0.009379	-54.3573
chr1	3759856	3759856	3.86e-06	0.009394	-43.75
chr6	65158412	65158412	3.89e-06	0.00944	-64.7727
chr11	62791796	62791796	3.89e-06	0.00944	-44.8276
chr19	41913822	41913822	3.89e-06	0.009442	-50.1099
chr2	5698629	5698629	3.92e-06	0.009448	-61.5652
chr3	96197208	96197208	3.92e-06	0.009448	-53.3333
chr11	116000000	116000000	3.91e-06	0.009448	-58.8068
chr17	76103795	76103795	3.95e-06	0.009494	-45
chr1	161000000	161000000	3.97e-06	0.009501	-50
chr7	51168696	51168696	3.95e-06	0.009501	-63
chr17	62019052	62019052	3.98e-06	0.009522	-49.8834
chr4	116000000	116000000	4.03e-06	0.009534	-38.4615
chr10	10602862	10602862	4.03e-06	0.009534	-51.6129
chr4	102000000	102000000	4.01e-06	0.009534	-50
chr2	44356550	44356550	4.01e-06	0.009534	-65.2174
chr3	107000000	107000000	4.06e-06	0.009554	-55.6863
chr19	37192948	37192948	4.07e-06	0.00957	-56.288
chr8	107000000	107000000	4.09e-06	0.009586	-60
chr1	68182967	68182967	4.1e-06	0.00959	-59.5238
chr10	68701594	68701594	4.14e-06	0.009592	-63.1667
chr6	64628197	64628197	4.14e-06	0.009592	-64.0316
chr1	192000000	192000000	4.14e-06	0.009592	-66.9565
chr15	84764435	84764435	4.13e-06	0.009592	-59.9206
chr17	13231331	13231331	4.13e-06	0.009592	-52.7382
chr19	41813182	41813182	4.12e-06	0.009592	-56.5217
chr11	42471256	42471256	4.12e-06	0.009592	-56.5217
chr11	117000000	117000000	4.11e-06	0.009592	-52.1073
chr17	61641960	61641960	4.11e-06	0.009592	-52.1073
chr10	120000000	120000000	4.11e-06	0.009592	-60.5797
chr7	12513355	12513355	4.15e-06	0.009595	-65.1515
chr17	66124388	66124388	4.15e-06	0.009595	-54.3611
chr19	28991282	28991282	4.17e-06	0.009598	-61.919
chr11	48050766	48050766	4.19e-06	0.009638	-63.6364
chr12	109000000	109000000	4.19e-06	0.009638	-50
chr15	32599268	32599268	4.2e-06	0.009646	-41.1765
chr4	59197168	59197168	4.2e-06	0.009646	-43.3333
chr17	61982937	61982937	4.2e-06	0.009646	-43.3333
chr7	26820653	26820653	4.27e-06	0.009756	-58.8384
chr13	73434552	73434552	4.3e-06	0.009791	-50
chr4	148000000	148000000	4.3e-06	0.009791	-50
chr3	79664328	79664328	4.3e-06	0.009796	-60
chr10	79339190	79339190	4.3e-06	0.009796	-48.8215
chr11	77875531	77875531	4.32e-06	0.009837	-61.4815
chr17	24893689	24893689	4.34e-06	0.009858	-55.1282
chr2	43225981	43225981	4.37e-06	0.00986	-44.4444
chr18	64921080	64921080	4.37e-06	0.00986	-44.4444
chr2	76161566	76161566	4.36e-06	0.00986	-57.0234
chr15	92312944	92312944	4.38e-06	0.009868	-48.1481
chr17	60422589	60422589	4.38e-06	0.009868	-48.1481
chr6	59020682	59020682	4.38e-06	0.009868	-48.1481
chr15	16898754	16898754	4.38e-06	0.009868	-69.4253
chr5	104000000	104000000	4.38e-06	0.009868	-68.7879
chr7	28261974	28261974	4.39e-06	0.009894	-45.53
chr18	50125019	50125019	4.41e-06	0.009922	-56.5517
chr7	127000000	127000000	4.42e-06	0.009929	-61.9048
chr10	42557958	42557958	4.42e-06	0.009929	-61.9048
chr15	74333229	74333229	4.42e-06	0.009931	-40.7407
chr12	105000000	105000000	4.46e-06	0.009973	-62.9091
chr3	85800737	85800737	4.45e-06	0.009973	-43.4783
