# Supplementary material for: Unraveling the functional role of DNA demethylation at specific promoters by targeted steric blockage of DNA methyltransferase with CRISPR/dCas9
Source: Nat Commun. 2021 Sep 29;12:5711. doi: 10.1038/s41467-021-25991-9 (PMC8481236; doi:10.1038/s41467-021-25991-9)
Supplement: Supplementary file 5 — Supplementary Data 2 [file 41467_2021_25991_MOESM5_ESM.xlsx]

## Sheet: SupplementaryTable_S7
Supplementary Data 2. CCTop-generated list of 13,194 possible alignments to gRNA3 in 100bp regions surrounding all 641 off-targets of dCas9:gRNA3
from Supplementary Table S5, allowing for NAG PAMs. The list is ranked from most similar to least similar to gRNA3; the algorithm combines
importance of position in gRNA (closer to PAM is more deleterious to gRNA binding) in addition to number of mismatches. Alignment is displayed
as vertical lines (matching bases) or dashes (mismatched bases). Top row demonstrates a representative perfect alignment to the on-target Il33-002 region.
Chromosome:-50 to +50 from CG	Start	End	Strand	Mismatches	Target Sequence	PAM	Alignment
chr19:29945730-29945830*	50	72	+	0	CGACTGTGTTAGCTCTCCAC	CGG	||||||||||||||||||||PAM
*Il33-002 target (on-target)
chr8:125401335-125401435	29	51	-	10	GCGTTACCCAAGCCCTCCAC	AGG	----|-----|||-||||||PAM
chr17:66124338-66124438	75	97	+	8	CTGCTAGGCGAGGGCTCCAC	TAG	|--||--|--||--||||||PAM
chr8:106612338-106612438	48	70	-	10	GGAAGGGCAATGGGCTCCAC	GGG	-||--|-----|--||||||PAM
chr2:172617853-172617953	14	36	-	10	ACGCAGAAAAATCTCTGCAC	CAG	---|-|----|-||||-|||PAM
chr7:61613442-61613542	70	92	+	11	ACTACCAGCTGACTCTTCAC	TGG	-------|-|--||||-|||PAM
chr15:101927343-101927443	56	78	+	11	AAGCAAAGACAAGTGTCCAC	CAG	---|---|--|--|-|||||PAM
chr2:145789845-145789945	11	33	-	10	CACAAATCAAAGCTTGCCAC	TGG	|-----|---||||--||||PAM
chr19:8039077-8039177	63	85	+	12	GACACCCCCAAGGTCCCCAC	AGG	----------||-||-||||PAM
chr10:118052827-118052927	15	37	+	11	ATGGCCTTTCATTTCACCAC	AAG	------|-|-|--||-||||PAM
chr13:59246308-59246408	60	82	-	12	TTGGCAGTTACTCTCCCCAC	TGG	--------|---|||-||||PAM
chr8:13517592-13517692	66	88	+	12	TCCTTTCCAAATACCTCCAC	TGG	----|-----|---||||||PAM
chr8:111094045-111094145	16	38	-	11	AAATATATGTGTCTCTACAC	TGG	--|------|--||||-|||PAM
chr15:32245659-32245759	68	90	+	11	TATTTTCCTGCTCTCTGCAC	AGG	----|---|---||||-|||PAM
chr10:42557908-42558008	7	29	-	10	CAATTGCTGCTAACCTCCAC	AGG	|-|-||--------||||||PAM
chr10:70847490-70847590	56	78	-	10	AATCCCTATCATCTTACCAC	AAG	---|--|-|-|-||--||||PAM
chr9:44239018-44239118	73	95	-	9	GGTAGTTGTGAGCAGCCCAC	CAG	-|----|||-|||---||||PAM
chr5:52392590-52392690	75	97	+	13	GCTTACCTGGAAGACTCCAC	AAG	----------|---||||||PAM
chr5:10572300-10572400	35	57	-	12	GTCCACACGGGACTCCCCAC	GGG	---|--------|||-||||PAM
chr6:13278241-13278341	54	76	+	9	CGGGGTAGACATCTCTCCTC	TGG	||-----|--|-||||||-|PAM
chr15:81812155-81812255	30	52	+	9	AGACGATTCCTCCTCTCTAC	GAG	-|||--|-----|||||-||PAM
chr5:37015744-37015844	78	100	-	12	TCCGTGAAAACCAACTCCAC	AGG	----||--------||||||PAM
chr16:32008762-32008862	31	53	+	10	TGAGTCCTCTTGAATTCCAC	GGG	-||-|----|-|---|||||PAM
chr1:131116606-131116706	58	80	+	11	AGACAAGCAGGTGCCTCCAC	AGG	-|||----------||||||PAM
chr2:110362845-110362945	62	84	+	13	TCTGATCCTGGTTCCTCCAC	AGG	--------|-----||||||PAM
chr15:66861730-66861830	74	96	-	12	ACATGCACACATATCCCCAC	CAG	--|-------|--||-||||PAM
chr1:194973248-194973348	68	90	-	10	ACAGTGCTAAACCCCTTCAC	CAG	--|-||----|-|-||-|||PAM
chr13:80842226-80842326	42	64	-	11	GATCCGTCAGGATTCGCCAC	CAG	---|-||------||-||||PAM
chr2:25223717-25223817	13	35	+	10	GGTCTTCTCATACTCTCTAC	TAG	-|-||-------|||||-||PAM
chr2:71474015-71474115	60	82	+	11	CCGGCCTCTGCTCCCGCCAC	AGG	|-----|-|---|-|-||||PAM
chr3:131302120-131302220	30	52	+	9	CTGCCGAGGGAGATATACAC	GGG	|--|-|-|--||-|-|-|||PAM
chr15:75140796-75140896	18	40	-	12	CCTTTACACGCCGTTTCCAC	TAG	|---|--------|-|||||PAM
chr11:120186808-120186908	10	32	-	10	TGCACCCGAGAGCCCTCCGC	CGG	-|-----|--|||-||||-|PAM
chr7:34506763-34506863	28	50	-	9	GGACTGAACCCTCTGACCAC	AAG	-|||||------||--||||PAM
chr4:127980041-127980141	65	87	-	10	CCTCTTTACATTGTCTTCAC	TGG	|--||-|------|||-|||PAM
chr1:68182917-68183017	8	30	+	10	CCTTTCTTTCTATTCTCTAC	CAG	|---|-|-|----||||-||PAM
chr2:93880987-93881087	58	80	-	12	AACTGGATAGAGGTGACCAC	TGG	-----|----||-|--||||PAM
chr10:101740000-101740100	56	78	+	9	CTACTTGTCTGTCACTCTAC	CAG	|-|||----|--|-|||-||PAM
chr18:50124969-50125069	75	97	-	11	CACTCGTCTGTCAGTTCCAC	AGG	|----||-|------|||||PAM
chr16:21334506-21334606	63	85	+	11	GATTTGAACTTGCATACCAC	AAG	----||---|-||---||||PAM
chr19:8039077-8039177	75	97	+	13	GTCCCCACAGGACCATCCAC	AGG	---|--------|--|||||PAM
chr17:29440108-29440208	43	65	+	10	ACAGGACGGCAGGTCTCCAA	AGG	--|----|--||-||||||-PAM
chr17:29440097-29440197	54	76	+	10	ACAGGACGGCAGGTCTCCAA	AGG	--|----|--||-||||||-PAM
chr8:123652457-123652557	8	30	+	9	TGAAGAAATTACCTCTTGAC	AGG	-||-----|||-||||--||PAM
chr5:73374326-73374426	47	69	-	12	GCACCACACCCCCCCCCCAC	GGG	--||--------|-|-||||PAM
chr6:29493105-29493205	5	27	+	13	TATACAAACTTCCTGCCCAC	TGG	---------|--||--||||PAM
chr2:160408759-160408859	68	90	-	12	TCCAAAGGTCATGTTACCAC	TAG	-------||-|--|--||||PAM
chr3:96197158-96197258	6	28	+	13	GCGCGAATAGCGGCTTCCAC	TGG	---|-------|---|||||PAM
chr2:5698579-5698679	21	43	-	10	CAATCCTTGTTACTCGACAC	AAG	|-|---|--|--|||--|||PAM
chr11:117469913-117470013	72	94	-	10	AGAGCCATTCAGTTGTCAAC	AAG	-||-----|-||-|-||-||PAM
chr19:37192898-37192998	68	90	+	11	CCCCGGAGACCTACTTCCAC	CAG	|--|-|-|-------|||||PAM
chr15:101927343-101927443	5	27	-	12	TCTTTGACCCTTCTTCCCAC	AGG	----||------||--||||PAM
chr11:70256233-70256333	32	54	-	11	AACTCGTGAAACCCACCCAC	TGG	-----|||--|-|---||||PAM
chr17:74903585-74903685	49	71	-	11	TCATCTTACAAGCAGTGCAC	CGG	--|---|---|||--|-|||PAM
chr3:79664278-79664378	14	36	-	10	AAAGCGCACTTGGTCTCCAG	CAG	--|--|---|-|-||||||-PAM
chr4:106625557-106625657	48	70	-	11	TCACTGCTCCTCTATTCCAC	CGG	--||||---------|||||PAM
chr13:51247297-51247397	71	93	+	9	TGTTTTTTTTTTGTCTCCAA	AAG	-|--|-|-||---||||||-PAM
chr2:110362845-110362945	20	42	+	10	CGGGAGAAGGCGCCCTCCTC	AGG	||---|-----||-||||-|PAM
chr8:72654615-72654715	26	48	-	10	GGTTGGTGAGATGGCTCAAC	GGG	-|---|||--|---|||-||PAM
chr2:127657500-127657600	26	48	+	12	TGGCCACAGAAAGCCACCAC	CAG	-|-|------|---|-||||PAM
chr19:5746209-5746309	40	62	-	12	ACCGAGTGCCCCGCCCCCAC	TGG	-----|||------|-||||PAM
chr2:37925883-37925983	51	73	+	14	GTGAGAAAGCTTCCCACCAC	TAG	------------|-|-||||PAM
chr11:4289497-4289597	41	63	+	12	TTCTGTTTCGATTTCTCCTC	AGG	------|---|--|||||-|PAM
chr2:30784070-30784170	20	42	+	9	GGCCAGAGGTCTGTCTCCAA	AGG	-|-|-|-|-|---||||||-PAM
chr6:29493105-29493205	24	46	-	10	GCTCTAGGGTGGCTGGGCAC	CAG	---||--|-|-|||---|||PAM
chr11:120186808-120186908	65	87	-	10	CTGTTGTGGGTCCGAGCCAC	GGG	|---||||----|---||||PAM
chr6:64628147-64628247	31	53	+	11	GACTTGAATGACCCTTTCAC	GGG	----||--|-|-|--|-|||PAM
chr6:64628147-64628247	23	45	-	10	AGGGTCATTCAAGTCTCCAA	AAG	-|--|---|-|--||||||-PAM
chr8:118853810-118853910	10	32	+	13	CTTGCTGTTATTTCTTCCAC	AAG	|-------|------|||||PAM
chr17:24893639-24893739	16	38	+	12	ATATCCCCATACTTGTTCAC	AGG	--|------||--|-|-|||PAM
chr1:134098877-134098977	62	84	-	12	GCCCCTGGCAGGGTGTGCAC	TGG	---|---|---|-|-|-|||PAM
chr18:75342042-75342142	66	88	+	11	TTTCCTGGAGAGGTCACAAC	CAG	---|---|--||-||-|-||PAM
chr17:55971003-55971103	36	58	-	14	TCCGATCCCGCGAGCCCCAC	CAG	-----------|--|-||||PAM
chr11:115462513-115462613	2	24	+	13	GCTGGCAGCCTGCCAACCAC	AAG	-------|---||---||||PAM
chr9:44239018-44239118	54	76	+	12	TTTGGTTTCCAGCACCACAC	TGG	------|---|||-|--|||PAM
chr1:127198333-127198433	26	48	-	11	AGCATCTTTCTTCCAGCCAC	AGG	-|--|-|-|---|---||||PAM
chr2:30760297-30760397	39	61	-	12	TCAGGCCACCCGCCCTCCTC	CAG	--|--------||-||||-|PAM
chr11:113836748-113836848	1	23	-	8	ACACATTGTCATCTCTCAGC	CAG	--||--|||-|-|||||--|PAM
chr5:31758858-31758958	7	29	-	12	CTCACTTCGGAACAAGCCAC	AGG	|-----|---|-|---||||PAM
chr9:102479130-102479230	50	72	+	12	CGCAATGTAGATTTAGCCAC	CAG	||--------|--|--||||PAM
chr2:162511150-162511250	11	33	-	9	CCCCTGTCTCTTATTTCTAC	CAG	|--||||-|----|-||-||PAM
chr10:79339140-79339240	3	25	+	12	TATTTATTTATACCACCCAC	CAG	----|-|-|---|---||||PAM
chr3:105661468-105661568	78	100	+	7	TGAATGTGTCACATCTACCC	TGG	-||-|||||-|--|||-|-|PAM
chr3:86128504-86128604	30	52	+	13	GTATCTCCAGTCCTTTGCAC	GGG	--|---------||-|-|||PAM
chr17:55971003-55971103	51	73	+	12	GGATCGGACAGCAGCCCCAC	AGG	-||--|--------|-||||PAM
chr19:45226812-45226912	27	49	-	13	GTCTAAATTCAGACAGCCAC	TAG	--------|-||----||||PAM
chr3:152114527-152114627	30	52	+	12	CTAGGAGCAGACCCTACCAC	CGG	|-|-------|-|---||||PAM
chr17:18970059-18970159	53	75	+	12	CACTATCTCAAACTCACTAC	AGG	|---------|-|||-|-||PAM
chr4:148011061-148011161	24	46	+	11	GCCCCGCTTGCGCTGCTCAC	CAG	---|-|--|--|||---|||PAM
chr10:129087146-129087246	43	65	+	9	GGCCTGTCGTGTGTCACTAC	TGG	-|-||||--|---||-|-||PAM
chr19:60337123-60337223	71	93	-	10	ACTCTGGCTTTCCTGCTCAC	AGG	---|||--||--||---|||PAM
chr2:95329225-95329325	56	78	-	11	ATTGGATATTAGTCCACTAC	AGG	------|-||||--|-|-||PAM
chr9:57550702-57550802	30	52	+	13	AAGGATCTTGGCATCTCCCC	GGG	--------|----|||||-|PAM
chr18:82090603-82090703	70	92	+	12	GTGATCACTTGCATCATCAC	TGG	----|---||---||--|||PAM
chr1:41551881-41551981	67	89	+	10	CTTAAATATTTACTCTTCGC	AAG	|-----|-||--||||-|-|PAM
chr12:35572099-35572199	31	53	+	11	TGTAAGTGCACTCCTTACAC	GGG	-|---|||----|--|-|||PAM
chr8:125401335-125401435	64	86	-	11	AGAGTTCTATACTCAGCCAC	CAG	-||-|----||-----||||PAM
chr17:29440108-29440208	77	99	-	10	GAACCCAGTAGGCTGGCAAC	TGG	--||---||--|||--|-||PAM
chr19:15675075-15675175	72	94	-	11	AGCTGCTCTGACCTGGTCAC	TAG	-|----|-|-|-||---|||PAM
chr18:38940480-38940580	65	87	+	13	GTTGTTTACATAGTGACCAC	AAG	----|-|------|--||||PAM
chr5:10572300-10572400	47	69	-	12	ACACCCGCAAGGGTCCACAC	GGG	--||-------|-||--|||PAM
chr17:25919247-25919347	27	49	-	10	CGTGTCGCTGCGGTATCCTC	TGG	||--|---|--|-|-|||-|PAM
chr16:45890859-45890959	46	68	+	10	CACTCGTGTGCTCTTCTCAC	AGG	|----||||---||---|||PAM
chr3:106862959-106863059	26	48	+	12	ACAAATGGTGCTGGCTCAAC	TGG	--|----||-----|||-||PAM
chr3:96197158-96197258	76	98	+	11	TGGCCATGGAGACCATGCAC	TGG	-|-|--||----|--|-|||PAM
chr17:83098559-83098659	39	61	-	10	CCTTTCCTTCCGCTCCCCAG	AAG	|---|---|--||||-|||-PAM
chr11:70256233-70256333	30	52	+	11	GTCCAGTGGGTGGGTTTCAC	GAG	---|-|||---|---|-|||PAM
chr15:86068119-86068219	62	84	-	11	GGGATGCTTGCCTTCCTCAC	AGG	-|--||--|----||--|||PAM
chr17:14280821-14280921	6	28	-	12	ATAGGCTAAGCACCCTCCCC	AGG	--|---|-----|-||||-|PAM
chr11:50902697-50902797	5	27	-	12	TGGTCACATGAACACAGCAC	AGG	-|------|-|-|-|--|||PAM
chr4:127980041-127980141	49	71	-	9	TCACTGGGGTATTTTAGCAC	CGG	--||||-|-||--|---|||PAM
chr2:72079461-72079561	48	70	+	12	CCGAGCAGTGTTCCATTCAC	TGG	|------||---|--|-|||PAM
chr17:56716563-56716663	40	62	+	12	GATGTCCGCCGGGCCTCCTC	CAG	----|--|---|--||||-|PAM
chr2:36000881-36000981	62	84	-	13	ATCAAAGCCTACCCCAGCAC	AGG	---------||-|-|--|||PAM
chr13:84612663-84612763	76	98	-	13	TGCACCAGGGGAAACTTCAC	CAG	-|-----|------||-|||PAM
chr19:5746209-5746309	26	48	-	10	CCCCACTGGCCTCCCTCCAG	AGG	|--|--||----|-|||||-PAM
chr19:41913772-41913872	34	56	-	10	CCCCTTCGCCCCCTCACCCC	TGG	|--||--|----|||-||-|PAM
chr17:56716563-56716663	29	51	+	12	GCCTCCTTTGGGATGTCCGC	CGG	------|-|--|-|-|||-|PAM
chr11:42471206-42471306	55	77	-	13	TGTGCAATAACCCTGTCAAC	AGG	-|----------||-||-||PAM
chr17:24893639-24893739	74	96	-	11	CATGCTGGGTAACATTCCCC	TGG	|------|-||-|--|||-|PAM
chr13:84612663-84612763	72	94	+	12	ACTGCTGGTGAAGTTTCCCC	TGG	-------||-|--|-|||-|PAM
chr15:60041639-60041739	41	63	+	11	CTTCTTGGCGGCTTCAACAC	TAG	|--||--|-----||--|||PAM
chr13:26775516-26775616	23	45	-	13	ATTGAAAAAAATGTCTCCAT	TAG	----------|--||||||-PAM
chr1:106876062-106876162	1	23	-	14	AAGTAGGCAGCATTAACCAC	AAG	-----|-------|--||||PAM
chr7:78883308-78883408	7	29	+	11	CCCCAGAGTCCAGCGCCCAC	GGG	|--|-|-||-------||||PAM
chr17:56716563-56716663	51	73	+	11	GGCCTCCTCCAGGGCCTCAC	CGG	-|-||-----||--|--|||PAM
chr5:59866143-59866243	20	42	+	13	ATGCCTATCTGTTCCTCAAC	CAG	---|-----|----|||-||PAM
chr2:163863376-163863476	17	39	+	10	GAGCTCTGGGCGCCCCCCTC	AGG	---||-||---||-|-||-|PAM
chr10:129087146-129087246	45	67	-	10	CTCCAGTAGTGACACACGAC	AGG	|--|-||--|--|-|-|-||PAM
chr15:10192384-10192484	11	33	-	12	AACAGGCTCTCCCACTCCAG	TGG	-----|---|--|-|||||-PAM
chr5:59866143-59866243	70	92	+	12	CCCTCCCTTCAACTGGGCAC	TAG	|-------|-|-||---|||PAM
chr17:71600116-71600216	75	97	+	9	TATCTATGGTAGGATTCCAG	TGG	---||-||-|||---||||-PAM
chr3:145988713-145988813	11	33	-	11	AGCTGTCGCTCGCCCACCGC	TGG	-|-----|-|-||-|-||-|PAM
chr4:137595056-137595156	1	23	+	13	CCCCACCTCGTAGCCTGCAC	CGG	|--|----------||-|||PAM
chr11:6069898-6069998	36	58	+	12	TGAGCCAGAAAAGCGCCCAC	TGG	-||----|--|-----||||PAM
chr1:3759806-3759906	19	41	+	13	TCCTACCTCTGACTCTTTAC	AGG	---------|--||||--||PAM
chr15:32245659-32245759	56	78	-	12	GCAGGAAAATAAATGTCCCC	TAG	--|------||--|-|||-|PAM
chr15:76091296-76091396	64	86	-	10	CGGCGGGAGCAGGTGGGCAC	GGG	||-|-|----||-|---|||PAM
chr8:11375914-11376014	58	80	+	12	TGAAACATTTCTAAGCCCAC	GAG	-||-----||------||||PAM
chr8:11375917-11376017	55	77	+	12	TGAAACATTTCTAAGCCCAC	GAG	-||-----||------||||PAM
chr7:34506763-34506863	6	28	-	13	GCCAAAACAAATCTCCCCTC	AAG	----------|-|||-||-|PAM
chr18:68550345-68550445	69	91	-	13	TCAAGAGCCAAGTGATTCAC	TGG	--|-------||---|-|||PAM
chr17:5402870-5402970	31	53	-	14	ATCGCTTTCATCCCAGCCAC	TAG	------|-----|---||||PAM
chr3:153829336-153829436	5	27	+	13	GATGTTAGGGAATCTACCAC	AAG	----|--|--|-----||||PAM
chr1:68182917-68183017	54	76	-	11	TTCATTCATGAGCTCCAGAC	TGG	----|---|-|||||---||PAM
chr13:73831867-73831967	23	45	-	12	TTGAAGAGCCAATTATCCTC	AAG	-----|-|--|--|-|||-|PAM
chr5:105839895-105839995	74	96	+	11	GGCTGGAGGAAGCATGACAC	CAG	-|---|-|--|||----|||PAM
chr3:29889759-29889859	15	37	-	13	AGGAGGACCAGCATGTACAC	AGG	-|---|-------|-|-|||PAM
chr15:72810411-72810511	54	76	-	12	CCAGGTAGATGCTATACCAC	TGG	|-|----|-|------||||PAM
chr5:37015744-37015844	9	31	+	11	CGCCTTGTCCCTGTCAGCAC	TAG	||-||--------||--|||PAM
chr11:61377873-61377973	23	45	+	13	GAGGCCACCTGACTCACCGC	AGG	---------|--|||-||-|PAM
chr18:76714979-76715079	48	70	-	14	GCTATCATCCTACATGCCAC	GGG	----|-------|---||||PAM
chr15:81655019-81655119	76	98	+	9	TCCCTGGGTCAGAGCTGCCC	TGG	---|||-||-||--||-|-|PAM
chr11:63173870-63173970	77	99	-	10	TGACTCATACACATCTGGAC	AGG	-||||-----|--|||--||PAM
chr10:77008873-77008973	68	90	+	12	GCTTCTTTCTCACTCTACCC	AGG	------|--|--||||-|-|PAM
chr2:25661046-25661146	1	23	-	12	GCCAAGTGAAGGGGCAGCAC	GGG	-----|||---|--|--|||PAM
chr15:74333179-74333279	18	40	+	15	ATTGCTGCCATCATGACCAC	TAG	-------------|--||||PAM
chr2:29602443-29602543	30	52	+	9	GCACTTTCTTTTCTTGCCTC	GGG	--|||-|-||--||--||-|PAM
chr16:95640657-95640757	74	96	-	13	TCAAACTACCACAGTGCCAC	AGG	--|---|---|-----||||PAM
chr17:72689173-72689273	9	31	-	12	TCCTGGTTCCTGCCATCCCC	AGG	-----||----||--|||-|PAM
chr10:68707728-68707828	33	55	+	13	ATATGATTCAGAAACTCGAC	TGG	--|---|-------|||-||PAM
chr17:14280821-14280921	24	46	-	11	GGCTAGCCCTGGTTTTCCAT	AGG	-|---|---|-|-|-||||-PAM
chr4:106496062-106496162	59	81	+	10	TGCCTGGAATGACCTTCCTC	CAG	-|-|||---|--|--|||-|PAM
chr13:94298213-94298313	56	78	-	12	TCTGTCTTCAGACACTCCAG	AAG	----|-|-----|-|||||-PAM
chr3:10801486-10801586	55	77	-	12	ATAACTTTGTTGGCATCGAC	AAG	--|---|--|-|---||-||PAM
chr1:134704770-134704870	25	47	-	11	CAAGGCAGACAGCCTCTCAC	TGG	|-|----|--|||----|||PAM
chr15:29645867-29645967	63	85	+	10	TCCTTTTCCTAGCTGTCTGC	AAG	----|-|--|||||-||--|PAM
chr4:127673029-127673129	46	68	+	13	TCTCCGGTGACACATTTCAC	TGG	---|-|------|--|-|||PAM
chr19:4477959-4478059	22	44	+	11	ATATTTATGACGCTCTCACC	CAG	--|-|------||||||--|PAM
chr7:37478144-37478244	61	83	-	14	TCCTGGCCCAGGGATCCCAC	GAG	-----|-----|----||||PAM
chr17:62019002-62019102	48	70	-	12	CAGTAGCTTTCCAGTTTCAC	GAG	|----|--||-----|-|||PAM
chr3:105661468-105661568	52	74	+	11	CTGGTAGATAAAGGCTCCAA	AAG	|---|---|-|---|||||-PAM
chr14:45871400-45871500	31	53	-	12	AAACGCAGACATTATTGCAC	AAG	--||---|--|----|-|||PAM
chr15:101533497-101533597	57	79	+	13	AGTGGCAGCCCTATCCTCAC	AAG	-|-----|-----||--|||PAM
chr2:29602443-29602543	71	93	-	10	GAAGCGAGTTTGTTATTAAC	AAG	--|--|-|||-|-|-|--||PAM
chr11:77875481-77875581	30	52	+	12	CAAAGTTATGCAAATGCCAC	CGG	|-|---|-|-------||||PAM
chr15:99125206-99125306	57	79	-	11	TGCCTCAGCCTCCTGATCAC	TAG	-|-||--|----||---|||PAM
chr3:122247416-122247516	35	57	+	13	GCCGTAGCTCCTCCCGGCAC	TGG	----|---|---|-|--|||PAM
chr4:140807505-140807605	14	36	+	12	GACCACACCTGACTCTTCCC	AGG	---|-----|--||||-|-|PAM
chr7:26820603-26820703	23	45	+	12	CCTCCATCAATTGTTTCTAC	AGG	|--|--|------|-||-||PAM
chr16:65326788-65326888	30	52	+	11	TGCAAAAGTCAACTGTAAAC	CGG	-|-----||-|-||-|--||PAM
chr5:105839895-105839995	76	98	-	10	GGCTGGTGTCATGCTTCCTC	CAG	-|---||||-|----|||-|PAM
chr3:105661468-105661568	52	74	-	12	CTTTTGGAGCCTTTATCTAC	CAG	|---||-------|-||-||PAM
chr6:87906850-87906950	1	23	-	11	ACACAGCCCGGGGCCTCCAG	AGG	--||-|-----|--|||||-PAM
chr2:146082288-146082388	34	56	+	12	AAGTTAGGTGACACATCGAC	AAG	----|--||-|----||-||PAM
chr3:145988713-145988813	34	56	+	12	GCATCAGGTGCGGTGCGCAC	CGG	--|----||--|-|---|||PAM
chr18:14302163-14302263	49	71	-	13	CCTCACCTCCAAGCAACCAC	CGG	|--|------|-----||||PAM
chr8:106929903-106930003	68	90	-	13	TATTACCTGTTGGCCTCCAG	TAG	---------|-|--|||||-PAM
chr3:79838864-79838964	35	57	-	14	AAAGCCACGGTGGGTACCAC	TGG	--|--------|----||||PAM
chr10:119241137-119241237	51	73	+	13	GGATACACCAACACAACCAC	CAG	-||-------|-----||||PAM
chr11:13596439-13596539	35	57	-	10	AGATTGCCGCTGATGTCCAA	TGG	-||-||-----|-|-||||-PAM
chr17:61638858-61638958	59	81	+	9	CTTCTGTATTTGTCAGGCAC	TGG	|--||||-||-|-----|||PAM
chr15:38213701-38213801	4	26	+	13	GACAGCTGCTCTTGATGCAC	CAG	------||-|-----|-|||PAM
chr11:13596439-13596539	46	68	+	11	CAGCGGCAATCTATCTGGAC	AGG	|--|-|---|---|||--||PAM
chr11:46288743-46288843	30	52	+	11	TGCTATCATTACCTCCTTAC	GAG	-|------|||-|||---||PAM
chr2:75993686-75993786	40	62	+	11	CCAAGGTTCACGGCATCTAC	TAG	|-|--||----|---||-||PAM
chr3:153829336-153829436	20	42	+	12	ACCACAAGTCCTCTCACCAA	GAG	-------||---|||-|||-PAM
chr15:102359074-102359174	48	70	-	13	CACTCATTTCCTGGGCCCAC	CGG	|-----|-|-------||||PAM
chr10:129087146-129087246	59	81	-	13	TCCTACTACATCCACTCCAG	TAG	------|-----|-|||||-PAM
chr1:86687405-86687505	6	28	+	11	ATCCTGGGAGCTTTCTGGAC	AGG	---|||-|-----|||--||PAM
chr3:108654559-108654659	22	44	-	11	ATCCTGGAAACGCTGTAGAC	CAG	---|||-----|||-|--||PAM
chr15:85812193-85812293	49	71	+	12	ACGTCCTGATCTGCCTCCAG	GAG	------||-|----|||||-PAM
chr13:28297014-28297114	3	25	-	12	GCAAAGACAAAGCCAAGCAC	AGG	--|--|----|||----|||PAM
chr19:11717163-11717263	37	59	+	10	CTACTTGTCTGTCGCTATAC	CAG	|-|||----|--|-||--||PAM
chr17:61638858-61638958	35	57	-	11	GAATGATCGCAGCCCACCAT	TGG	--|---|---|||-|-|||-PAM
chr7:61613442-61613542	55	77	+	12	TAAATTTAACCAATCACTAC	CAG	--|-|-|------||-|-||PAM
chr2:104204399-104204499	61	83	+	12	ATTTTTTTTTTTAAGTCAAC	TAG	----|-|-||-----||-||PAM
chr6:65158362-65158462	15	37	-	10	AGGGCCTGGTACTTCTGCAT	TAG	-|----||-||--|||-||-PAM
chr11:107793084-107793184	70	92	+	9	CCCCAGTGTCAGAGACCAAC	CAG	|--|-||||-||----|-||PAM
chr15:100019160-100019260	38	60	-	12	GAAGGCTGCCGATTATCCCC	CAG	--|---||-----|-|||-|PAM
chr4:130797417-130797517	37	59	+	10	TCAGGGTATTGGCCGTGGAC	TGG	--|--||-||-||--|--||PAM
chr5:31758858-31758958	68	90	-	12	TTCCTCTTCCTGACTTCTAC	AGG	---||-|----|---||-||PAM
chr17:5402870-5402970	53	75	+	11	TGGTTTGCTATGCAGTCCAG	AAG	-|--|---|--||--||||-PAM
chr15:85812193-85812293	69	91	+	14	GAGGGAATGTTTCCATCTAC	AAG	---------|--|--||-||PAM
chr11:48050716-48050816	47	69	+	11	ATACGAAGAAATCTATAAAC	TGG	--||---|--|-||-|--||PAM
chr2:71474015-71474115	20	42	+	11	TGCCCCATGTACCTGCCCTC	CGG	-|-|-----||-||--||-|PAM
chr8:106929903-106930003	29	51	+	13	AGCTGGAGAGTTTCAACCAC	CGG	-|---|-|--------||||PAM
chr1:86687405-86687505	41	63	+	13	GAATACCAGCGCCTCCCCTC	TGG	--|---------|||-||-|PAM
chr17:61837518-61837618	41	63	-	12	ATTTTGAAAGATCGCTGGAC	AAG	----||----|-|-||--||PAM
chr17:66124338-66124438	78	100	-	10	TCACTAGTGGAGCCCTCGCC	TAG	--|||-----|||-|||--|PAM
chr1:191512012-191512112	46	68	+	13	CTCTCGGGGCTCAGTACCAC	AAG	|----|-|--------||||PAM
chr3:6507400-6507500	44	66	+	12	TGGCCCCGGCATAGCCTCAC	AAG	-|-|---|--|---|--|||PAM
chr8:88189889-88189989	23	45	-	13	AGTGAAGAAAAGATGGACAC	GGG	-|--------||-|---|||PAM
chr2:29602443-29602543	78	100	+	12	ATAACAAACTCGCTTCCCTC	GGG	--|------|-|||--||-|PAM
chr11:51038473-51038573	67	89	+	12	CTTGCTTTCTTGCCTGGCAC	CAG	|-----|--|-||----|||PAM
chr19:53733087-53733187	11	33	-	13	TAAGCAATTACTCTACTCAC	TGG	--|-----|---||---|||PAM
chr19:53733079-53733179	19	41	-	13	TAAGCAATTACTCTACTCAC	TGG	--|-----|---||---|||PAM
chr13:80842226-80842326	67	89	-	9	AGAGTGTCTACCCGTTCCAA	AGG	-||-|||-|---|--||||-PAM
chr3:121861528-121861628	48	70	-	11	CATATTCAGCAGATCTCTCC	GAG	|---|-----||-||||--|PAM
chr1:157883944-157884044	33	55	-	10	GCCCCGGGCTACCTTGCCAG	CAG	---|-|-|-||-||--|||-PAM
chr2:160408759-160408859	9	31	-	13	GCGACCATGTGGATGTCCAG	GGG	---------|-|-|-||||-PAM
chr19:46358718-46358818	45	67	-	11	GCTCCCTCAAAGCCCTCGCC	AGG	---|--|---|||-|||--|PAM
chr15:81812155-81812255	66	88	+	11	GGTCCACGGTGGTGCTTTAC	TGG	-|-|---|-|-|--||--||PAM
chr15:85288928-85289028	67	89	+	11	GGGAGCGGTTTTCATTCCAT	GAG	-|-----|||--|--||||-PAM
chr8:107205647-107205747	10	32	-	11	TACTTGCATTAATACACCCC	CAG	----||--|||---|-||-|PAM
chr11:107793084-107793184	1	23	+	10	AGAAAGTCGAAACACTACGC	AAG	-||--||---|-|-||-|-|PAM
chr15:100019160-100019260	78	100	+	14	GTTGCTCTCTGACTTGTCAC	AAG	---------|--||---|||PAM
chr2:104165201-104165301	24	46	-	13	TCCATCTCTGCCAAGTGCAC	AGG	----|-|-|------|-|||PAM
chr14:45871400-45871500	60	82	+	10	TGATTATGGGATGGATCCCC	GGG	-||-|-||--|----|||-|PAM
chr11:113836748-113836848	31	53	-	13	AGCCGCAAAATTCACAGCAC	TGG	-|-|--------|-|--|||PAM
chr9:122013835-122013935	68	90	-	13	AATGTTTCAGTTCTAGACAC	AGG	----|-|-----||---|||PAM
chr15:27631013-27631113	23	45	-	12	CAAGGCCACGTGGGCTCCAG	AGG	|-|--------|--|||||-PAM
chr12:35572099-35572199	75	97	-	14	CCCTGTCTATCAGCAGCCAC	TAG	|--------|------||||PAM
chr17:13715538-13715638	67	89	-	13	TAAGATGGCCTCCTTGGCAC	TGG	--|----|----||---|||PAM
chr17:13715542-13715642	63	85	-	13	TAAGATGGCCTCCTTGGCAC	TGG	--|----|----||---|||PAM
chr11:101772678-101772778	51	73	+	13	GATCCCCTCCGGATCCCCTC	CGG	---|-------|-||-||-|PAM
chr10:70847490-70847590	2	24	-	11	TGAGCAGCTCTACTCTCTGC	AGG	-||-----|---|||||--|PAM
chr17:61638858-61638958	12	34	-	12	ACTGAGCATAGGGTCCCCAA	AGG	-----|--|--|-||-|||-PAM
chr5:10572300-10572400	3	25	+	12	CACTGTGATCCACTCACCAG	AGG	|-------|---|||-|||-PAM
chr11:101772678-101772778	40	62	+	13	GCAAGTAACCCGATCCCCTC	CGG	--|--------|-||-||-|PAM
chr17:44618802-44618902	31	53	-	12	CTCCGGGTAGATACCATCAC	AGG	|--|-|----|---|--|||PAM
chr2:165165695-165165795	23	45	-	14	TATTTCAGAGCAGAGCCCAC	AGG	----|--|--------||||PAM
chr6:143590030-143590130	12	34	+	11	CTTCAATAATACTTAGCTAC	AGG	|--|--|--||--|--|-||PAM
chr1:137577671-137577771	64	86	-	9	AGTGTCTGTAAGTGCTTCAT	TAG	-|--|-|||-||--||-||-PAM
chr2:25661046-25661146	39	61	-	10	CGATTGCAATGCGTTCACAC	AGG	|||-||---|---|---|||PAM
chr9:120301457-120301557	62	84	+	11	TCCCTCCATGGCCTCTGCAT	CAG	---||---|---||||-||-PAM
chr9:44239018-44239118	35	57	-	10	CAAATTCGAGTCCTCTTCAT	GAG	|-|-|--|----||||-||-PAM
chr15:80028734-80028834	1	23	-	12	AAAGTTGTTCTTCCTTCCCC	AGG	--|-|---|---|--|||-|PAM
chr11:103288248-103288348	37	59	+	12	TCTCCTGTATAACGTTCCAG	CAG	---|-----||-|--||||-PAM
chr4:86025103-86025203	6	28	+	14	GTCAGAGCTGCTCTGCACAC	TAG	--------|---||---|||PAM
chr19:43028933-43029033	40	62	+	12	TATTCCTTTTCGGTATAAAC	AAG	------|-||-|-|-|--||PAM
chr1:48224185-48224285	30	52	+	7	CTTCTGTGTTTGCTAGGCCC	CGG	|--|||||||-|||---|-|PAM
chr2:167851542-167851642	77	99	+	15	GCCACAGTGTGCTGTCCCAC	AGG	---------|------||||PAM
chr3:34511435-34511535	40	62	-	12	TTTTCAGGCTACGTCTCTTC	GAG	-------|-||--||||--|PAM
chr15:102359074-102359174	6	28	+	11	GAGCTGTGCCCCTTAGGCAC	TAG	---|||||-----|---|||PAM
chr17:25919247-25919347	55	77	+	12	AGGCCGCCCGCTCCCGCGAC	AGG	-|-|-|------|-|-|-||PAM
chr15:91535299-91535399	72	94	-	13	AAAACCTACCACTACATCAC	TGG	--|---|---|---|--|||PAM
chr11:100548130-100548230	64	86	-	12	CTAGGACCAGATTGCTCCAT	GAG	|-|-------|---|||||-PAM
chr11:69615675-69615775	39	61	+	13	GACAGAACCACGCTCTGCAA	TGG	-----------|||||-||-PAM
chr19:57611979-57612079	21	43	-	14	TCTGACTAGAGGAACAGCAC	AGG	------|----|--|--|||PAM
chr2:30760297-30760397	46	68	+	11	AGGGCGGGTGGCCTGACCCC	TGG	-|---|-||---||--||-|PAM
chr2:93880987-93881087	49	71	-	14	GAGGTGACCACTGGTGCCAC	CGG	----||----------||||PAM
chr2:5325632-5325732	22	44	+	12	CAGGATTTGCAGCAGACTAC	TGG	|-----|---|||---|-||PAM
chr19:38276638-38276738	29	51	+	11	GGATGTTGAATGGCCTGGAC	CGG	-||---||---|--||--||PAM
chr3:152114527-152114627	43	65	+	13	CTACCACCGGTTTATCCCAC	AGG	|-||------------||||PAM
chr1:5299010-5299110	4	26	-	10	CTTATGACTTATGTCATAAC	TAG	|---||--|||--||---||PAM
chr11:106330183-106330283	73	95	+	13	CCAGCACCCCCAGGCTCCCC	GAG	|-|-----------||||-|PAM
chr17:61638858-61638958	19	41	+	10	GGACCCTATGCTCAGTCCAA	TGG	-|||--|-|---|--||||-PAM
chr1:131116606-131116706	29	51	-	10	CGTCTTAGGGGTCTGTGGAC	AGG	||-||--|----||-|--||PAM
chr1:59420955-59421055	30	52	-	12	CTCGGTCTTGACCCTTCCAA	CAG	|-------|-|-|--||||-PAM
chr15:81812155-81812255	22	44	-	13	GAGGAGGAATCGTCTTCCTC	CAG	-----|---|-|---|||-|PAM
chr13:84612663-84612763	73	95	-	12	ACCAGGGGAAACTTCACCAG	CAG	-----|-|--|--||-|||-PAM
chr2:93062378-93062478	61	83	-	11	AACAAATGTCAACACTTCAT	CAG	------|||-|-|-||-||-PAM
chr1:134178012-134178112	33	55	-	13	CTCAGCGAGACTCTCTTCTC	AGG	|-----------||||-|-|PAM
chr5:59866143-59866243	63	85	+	14	TCATCAGCCCTCCCTTCAAC	TGG	--|---------|--||-||PAM
chr1:30700655-30700755	22	44	-	13	GTAGGAAAACAGATGGCAAC	AAG	--|-------||-|--|-||PAM
chr17:61662827-61662927	29	51	+	13	CCAACCATCAGACTGAGCAC	CGG	|-|---------||---|||PAM
chr11:33435039-33435139	4	26	+	14	GTAGCTGTCTTCAGATACAC	CAG	--|------|-----|-|||PAM
chr11:48050716-48050816	39	61	-	12	TAGATTTCTTCGTATGACAC	TAG	----|-|-||-|-----|||PAM
chr10:129087146-129087246	71	93	+	12	ATGTAGTAGGAACTCATGAC	TGG	-----||---|-|||---||PAM
chr12:31536143-31536243	14	36	-	12	AAATTGACATCAGTGGGCAC	TAG	--|-||---|---|---|||PAM
chr17:56010025-56010125	44	66	+	11	CTGGGCCGTTATGCCTGCTC	TGG	|------||||---||-|-|PAM
chr19:8039077-8039177	16	38	+	13	CTTCCAATCCACGCCAGCAC	CGG	|--|------|---|--|||PAM
chr6:13031006-13031106	61	83	-	12	TGGTGTTCAGGCCTCTCTTC	TGG	-|----|-----|||||--|PAM
chr17:18970059-18970159	69	91	-	9	CAAGGGCTTGAGTTCTCCTG	TAG	|-|--|--|-||-|||||--PAM
chr3:153829336-153829436	18	40	+	11	CTACCACAAGTCCTCTCACC	AAG	|-||--------|||||--|PAM
chr5:101811217-101811317	7	29	+	9	AAGCTTTCTTAGGTCATCAG	CAG	---||-|-||||-||--||-PAM
chr9:57550702-57550802	48	70	-	12	TGTGGATGGGGACACACCCC	CGG	-|----||----|-|-||-|PAM
chr10:81523587-81523687	34	56	+	9	TTTATGTGGTAGCACCCGCC	AGG	----||||-||||-|-|--|PAM
chr4:92748539-92748639	30	52	+	10	AGAAACTGATCTCACTCATC	GAG	-||---||-|--|-|||--|PAM
chr15:38213701-38213801	53	75	+	13	TCACATGAGATCATGTCCTC	TGG	--||---------|-|||-|PAM
chr9:47702032-47702132	52	74	-	12	GCATGGGGGAAGTGTAACAC	GGG	--|--|-|--||-----|||PAM
chr5:140392309-140392409	24	46	-	13	TGGAGTTACCATGTGGGCAC	TAG	-|----|---|--|---|||PAM
chr15:29645867-29645967	42	64	-	13	GATATTAAAGTCCTCGCCAA	CAG	----|-------|||-|||-PAM
chr19:5746209-5746309	67	89	+	12	CCTCTCCACATCCCTTCCTC	TAG	|--||-------|--|||-|PAM
chr15:10362433-10362533	33	55	+	12	ATCTGTAGATTGCTTTCGGC	AGG	-------|-|-|||-||--|PAM
chr19:15728482-15728582	74	96	+	10	CGGTTCTGACTGTTTCCCCC	AGG	||--|-||---|-|--||-|PAM
chr5:52484553-52484653	4	26	-	13	TGCCATGCACACAAGTCAAC	TGG	-|-|------|----||-||PAM
chr3:105481046-105481146	38	60	-	13	CTGGGTGCTCGCATCACCCC	AGG	|-------|----||-||-|PAM
chr19:4072683-4072783	40	62	-	10	AGAGGGAGTTACGGGACAAC	CAG	-||--|-||||-----|-||PAM
chr5:105839895-105839995	26	48	-	11	AAACAGCGCCACCCACCGAC	TGG	--||-|-|--|-|---|-||PAM
chr6:87441817-87441917	4	26	-	12	CAGCCCCTTCAGGAACGCAC	AGG	|--|----|-||-----|||PAM
chr18:50124969-50125069	20	42	-	12	CAGGTTCAGCCTCTCTCGGC	AGG	|---|-------|||||--|PAM
chr11:75192117-75192217	63	85	+	13	GGTTCATGGGGAGGCGGCAC	GGG	-|----||------|--|||PAM
chr5:49058166-49058266	64	86	-	14	TCAGCAATGATGTAGTCTAC	TGG	--|--------|---||-||PAM
chr1:58221781-58221881	73	95	-	13	CAGGGCTGCAGAAGCCACAC	TGG	|-----||------|--|||PAM
chr3:96197158-96197258	49	71	+	13	CGCTGCCCCGCGATACACAC	GAG	||---------|-|---|||PAM
chr15:78768177-78768277	48	70	-	14	AGCACACAAGAATCCAACAC	GAG	-|--------|---|--|||PAM
chr11:117905145-117905245	51	73	+	12	GGCCAACTGTGGTACACCCC	TAG	-|-|-----|-|--|-||-|PAM
chr15:32242253-32242353	24	46	-	15	TCTCATGCAGCTTGACCCAC	AAG	---|------------||||PAM
chr2:173449051-173449151	25	47	+	11	TTGCTCTTTTCTGTGTGAAC	CAG	---||-|-||---|-|--||PAM
chr17:44618802-44618902	48	70	-	12	GAAAATTAATTACACTGCTC	CGG	--|---|--|--|-||-|-|PAM
chr11:113836748-113836848	71	93	-	12	ACATCCTCCTTACACTTCCC	AAG	--|---|--|--|-||-|-|PAM
chr11:61377873-61377973	59	81	+	15	AAGAGTGCCCGCAGCTCCTC	TAG	--------------||||-|PAM
chr9:67783564-67783664	54	76	-	13	TGTGAATCACCACTGACAAC	TAG	-|----|-----||--|-||PAM
chr15:80028734-80028834	2	24	-	10	CAAAGTTGTTCTTCCTTCCC	CAG	|-|---||||----||-|-|PAM
chr19:15728482-15728582	73	95	+	14	ACGGTTCTGACTGTTTCCCC	CAG	----|--------|-|||-|PAM
chr11:74763627-74763727	26	48	-	11	TGAAATCCCTTCCTCTCTAG	GAG	-||------|--|||||-|-PAM
chr2:168794851-168794951	62	84	+	11	CCACCACCTGCCCTTGCCCC	GAG	|-||----|---||--||-|PAM
chr11:106330183-106330283	47	69	-	9	AAACGGGGAGAGCCCTCCCG	AGG	--||-|-|--|||-||||--PAM
chr17:61688813-61688913	34	56	-	11	CCAAGCGTTCATATCTGCAT	TGG	|-|-----|-|--|||-||-PAM
chr17:14280821-14280921	30	52	+	15	GAAAACCAGGGCTAGCCCAC	GAG	--|-------------||||PAM
chr3:152114527-152114627	11	33	+	13	CAAATACAAGCCAGGTTCAC	TAG	|-|-|----------|-|||PAM
chr5:52392590-52392690	45	67	-	12	TCTGAGCAGTGGCTTTCGTC	TAG	-----|---|-|||-||--|PAM
chr8:107205647-107205747	63	85	-	11	CCCTAGGCTTTGAGCCCCAG	AGG	|----|--||-|--|-|||-PAM
chr8:39844044-39844144	17	39	+	13	CTGTCACCTCTGATTCCGAC	AAG	|-------|--|-|--|-||PAM
chr15:98377975-98378075	11	33	+	14	GACTAAATACAGTACTTTAC	AAG	----------||--||--||PAM
chr10:126589568-126589668	1	23	-	13	ATTTGATATCCTTTCTTCCC	AGG	------|-|----|||-|-|PAM
chr12:35572099-35572199	56	78	+	13	TATGCCCCTTACATTTGAAC	TAG	--------|||--|-|--||PAM
chr17:61688813-61688913	8	30	-	13	GGTGCTGGCAGAACCTCCAA	GGG	-|-----|------|||||-PAM
chr8:47126130-47126230	3	25	+	11	ATAACGTATCACCAATAAAC	AGG	--|--||-|-|-|--|--||PAM
chr1:127198333-127198433	33	55	-	10	TTACCGTAGCATCTTTCTTC	CAG	--||-||---|-||-||--|PAM
chr11:87570613-87570713	77	99	-	15	CACTGCCAAATTTAGGCCAC	GGG	|---------------||||PAM
chr18:64921030-64921130	19	41	-	15	CATTACCACACTTGAACCAC	AAG	|---------------||||PAM
chr17:29440108-29440208	73	95	+	12	AGTGCCAGTTGCCAGCCTAC	TGG	-|-----|||--|---|-||PAM
chr2:38673846-38673946	59	81	-	13	GCGTCTGCCAAGCTCCTCCC	AGG	----------|||||--|-|PAM
chr10:126797694-126797794	47	69	-	13	AAGGCATCAGATCTCATTAC	GGG	------|---|-|||---||PAM
chr2:26139692-26139792	69	91	-	13	AAGCCTCCCCGGCTCGGGAC	AGG	---|-------||||---||PAM
chr11:4289497-4289597	59	81	+	14	TCAGGCATCAGTGTTTCCCC	AGG	--|----------|-|||-|PAM
chr2:131059932-131060032	18	40	+	14	TCTTCCTGGCCTGGCCTCAC	AGG	------||------|--|||PAM
chr3:34511435-34511535	17	39	+	10	CATGTGTACTACATATGCCC	TAG	|---|||--||--|-|-|-|PAM
chr12:34451382-34451482	30	52	-	12	ACGTGTTTTAAACTCATCTC	CAG	------|-|-|-|||--|-|PAM
chr11:74763627-74763727	57	79	+	9	CTAGGTTGTCAGCATTGCAG	GGG	|-|---|||-|||--|-||-PAM
chr2:93880987-93881087	13	35	+	13	GTCTTTGGACCCCCCCCCCC	CAG	----|--|----|-|-||-|PAM
chr19:29956928-29957028	33	55	+	13	TCTGGCTGCATGCCAACGAC	AAG	------||---||---|-||PAM
chr15:78768177-78768277	61	83	-	11	CACCTGTAACCCCAGCACAC	AAG	|--||||-----|----|||PAM
chr18:82090603-82090703	21	43	+	14	CTCTCAGAGCTGATGCTCAC	AGG	|----------|-|---|||PAM
chr8:47126130-47126230	30	52	+	14	AGCAAGAAAAGAAATTGCAC	GGG	-|---|---------|-|||PAM
chr17:58332582-58332682	45	67	-	14	CCTTATCACAGTCCCCCGAC	AGG	|-----------|-|-|-||PAM
chr11:77875481-77875581	6	28	-	10	ATAATGAATAAGCCCAGCTC	TGG	--|-||--|-|||-|--|-|PAM
chr16:45890859-45890959	48	70	-	11	AACCTGTGAGAAGAGCACAC	GAG	---|||||--|------|||PAM
chr16:46946353-46946453	72	94	+	13	TATTAATCCTGTCAATCCAA	GAG	------|--|--|--||||-PAM
chr15:10362433-10362533	72	94	+	13	TATTAATCCTGCCAATCCAT	GAG	------|--|--|--||||-PAM
chr11:100548130-100548230	32	54	+	14	TATGGAGTTAGGAGTTCCGC	CAG	--------|--|---|||-|PAM
chr4:107149971-107150071	69	91	-	12	CACCCCCACCAAGTCCCCAT	CAG	|--|------|--||-|||-PAM
chr19:6136157-6136257	30	52	+	11	AGAAGGGTTAGGCAGTGGAC	GGG	-||--|--|--||--|--||PAM
chr10:62489598-62489698	77	99	-	15	AATTCAAGGATAGATTACAC	AGG	-------|-------|-|||PAM
chr9:122013835-122013935	13	35	-	13	CCCCACCTCCTCCCATCCTC	TGG	|--|--------|--|||-|PAM
chr19:31905421-31905521	35	57	-	14	AATGACTCGATTCTAGCTAC	AAG	------|-----||--|-||PAM
chr2:165696534-165696634	54	76	+	13	GGGAATTCAGTGGGATCCCC	AAG	-|----|----|---|||-|PAM
chr15:100019160-100019260	19	41	+	13	GGGGATGAGAACCTTGCCTC	TGG	-|--------|-||--||-|PAM
chr4:76293885-76293985	3	25	-	11	CTGTTGAAGGATGTCTTCAT	TAG	|---||----|--|||-||-PAM
chr4:130797417-130797517	66	88	-	13	GCCAGCCCTAAGCAGCCCCC	TGG	--------|-|||---||-|PAM
chr1:134530762-134530862	21	43	-	11	TGTTCAGGTGGGCTCCCAGC	CAG	-|-----||--||||-|--|PAM
chr15:78768177-78768277	34	56	-	12	CAACACGAGAGGGTTGCTAC	CAG	|-||-------|-|--|-||PAM
chr11:94264382-94264482	48	70	+	12	AACGGGTCCCATCCCTCACC	TGG	-----||---|-|-|||--|PAM
chr5:37982811-37982911	67	89	+	8	CTTCTCTGATAGCCCTAAGC	TGG	|--||-||-||||-||---|PAM
chr8:106929903-106930003	52	74	+	13	ATTTTATTTCTTGCCCCTAC	TGG	----|-|-|-----|-|-||PAM
chr17:61596010-61596110	27	49	-	14	GTCAGGGATGGTGATTCTAC	CAG	-----|--|------||-||PAM
chr16:45890859-45890959	67	89	+	12	GGTTATGCATTGCTATCACC	AAG	-|-------|-|||-||--|PAM
chr4:140807505-140807605	72	94	+	13	TGAGCTTCCCCCAGCCTCAC	GGG	-||---|-------|--|||PAM
chr6:29493105-29493205	21	43	-	10	CTAGGGTGGCTGGGCACCAG	TGG	|-|--|||---|--|-|||-PAM
chr2:168794851-168794951	76	98	+	12	TGCCCCGAGTTTTTCCCCAG	CAG	-|-|-----|---||-|||-PAM
chr15:91535299-91535399	60	82	-	14	TACATCACTGGCTGGTCAAC	CGG	----|---|------||-||PAM
chr10:86641918-86642018	2	24	-	11	CCAGTGAGAGTGGGAAACAC	AGG	|-|-||-|---|-----|||PAM
chr16:13774417-13774517	77	99	-	15	ACTAACATGACCTTATCCCC	AGG	-------------|-|||-|PAM
chr3:105481046-105481146	3	25	-	11	CATCACTTCCCACTCTCAAA	CAG	|--|--|-----|||||-|-PAM
chr8:72285403-72285503	26	48	-	11	TTGGTCTGATATGACTCAGC	AGG	----|-||-||---|||--|PAM
chr13:94298213-94298313	40	62	+	11	CGAGATCTGACGCCCTCTTC	TGG	|||--------||-|||--|PAM
chr11:33435039-33435139	23	45	-	11	CGAGATCTGACGCACTCTTC	TGG	|||--------||-|||--|PAM
chr4:95012966-95013066	48	70	-	13	TGTGACCCATGCCTGCCCTC	GGG	-|-------|--||--||-|PAM
chr19:46358718-46358818	27	49	-	11	CCAGGGTCCTCATACCCCCC	AGG	|-|--||--|----|-||-|PAM
chr3:105481046-105481146	45	67	+	13	TGATGCGAGCACCCAGACAC	CAG	-||-------|-|----|||PAM
chr3:131302120-131302220	1	23	-	11	GGTCTCGATCTCCTATTCTC	CAG	-|-||---|---||-|-|-|PAM
chr16:32557483-32557583	22	44	+	11	GATGTGTTTGTCCTCATCCC	TAG	----|||-|---|||--|-|PAM
chr17:27052134-27052234	47	69	-	13	GGGAGCTCAGACTATTCCCC	GAG	-|----|---|----|||-|PAM
chr1:182824388-182824488	9	31	-	13	TTGTTTTAGTGGACTCTCAC	TAG	----|-|--|-|-----|||PAM
chr18:22830096-22830196	45	67	+	10	TTACCGAATTAATACTGCAG	AAG	--||-|--|||---||-||-PAM
chr3:22385719-22385819	18	40	-	11	TAGCAGGTTTATCGGTTCTC	TGG	---|-|--|||-|--|-|-|PAM
chr1:157883944-157884044	62	84	-	13	AAGTCCCTTCTGCTCGACTC	GAG	--------|--||||--|-|PAM
chr11:112869179-112869279	31	53	+	14	GGGTGTATCAGTCCTTCCTC	GGG	-|----------|--|||-|PAM
chr15:72810411-72810511	15	37	+	11	AGAGAACGTGGGTACCCCAA	TGG	-||----||--|--|-|||-PAM
chr17:60422539-60422639	11	33	+	12	TGAGACACTTGTCCTCCTAC	TGG	-||-----||--|---|-||PAM
chr17:44618802-44618902	78	100	-	11	CGCACTTCACTGCTTTCGGC	CAG	||----|----|||-||--|PAM
chr19:5746209-5746309	29	51	-	11	CGCCCCCACTGGCCTCCCTC	CAG	||-|-----|-||---||-|PAM
chr17:72689173-72689273	72	94	-	13	TTAGCATCGCTACTGTAAAC	TGG	--|---|-----||-|--||PAM
chr3:79838864-79838964	19	41	+	13	CAGTCAAGCAGCTTTTCCAG	TGG	|------|-----|-||||-PAM
chr13:28297014-28297114	29	51	-	8	CGAATTTCTTGGGTCCTCAG	AAG	|||-|-|-||-|-||--||-PAM
chr4:91156612-91156712	22	44	+	13	TAAAAGAATATTCCTAACAC	CAG	--|--|--|---|----|||PAM
chr11:42471206-42471306	44	66	+	14	GTGTACGCTATCCTGTTGAC	AGG	--------|---||-|--||PAM
chr11:4458504-4458604	53	75	-	14	TGGAGACAGGTTCTTGCTAC	CAG	-|----------||--|-||PAM
chr2:29865437-29865537	44	66	+	14	GATTCTCGTGCTTGCACGAC	AAG	-------||-----|-|-||PAM
chr17:61607343-61607443	19	41	+	12	TTAAAGGCTCGGTTCGGAAC	CAG	--|--|--|--|-||---||PAM
chr12:31536143-31536243	48	70	-	12	CTCATGGCACATCAAACAAC	CGG	|---||----|-|---|-||PAM
chr19:37192898-37192998	53	75	-	11	CTCCGGGGCAAATGGTCCAA	TGG	|--|-|-|--|----||||-PAM
chr2:162984439-162984539	54	76	-	15	GATAAAGCCGACGTACACAC	AGG	----------|--|---|||PAM
chr15:73758908-73759008	47	69	-	12	CCCTAGACTATGTGCTTCTC	GGG	|----|--|--|--||-|-|PAM
chr9:21053248-21053348	11	33	-	14	TTCCCTGTCCAACAACTCAC	AGG	---|------|-|----|||PAM
chr9:78742549-78742649	17	39	-	13	TAAGGTCAGCAGACCTACCC	TGG	--|-------||--||-|-|PAM
chr15:65529541-65529641	1	23	-	14	TTGAATCTGTGACTTACCTC	CGG	---------|--||--||-|PAM
chr11:106330183-106330283	31	53	+	13	GGTTCCTTCTTCTCATCCTC	GGG	-|----|--|-----|||-|PAM
chr11:42471206-42471306	57	79	+	15	TGTTGACAGGGTTATTGCAC	AGG	-|-------------|-|||PAM
chr1:134178012-134178112	56	78	+	13	GCCCATGGGTGTGACTGTAC	GGG	---|---|-|----||--||PAM
chr8:111094045-111094145	67	89	-	11	CAACTCTCAGCCACATCCCC	TAG	|-|||-|--------|||-|PAM
chr9:107951134-107951234	17	39	+	13	GCCACACTTTTCATCTGCAA	TGG	--------||---|||-||-PAM
chr4:137595056-137595156	24	46	-	14	TTATCAATTCGATTGAACAC	AGG	--|-----|----|---|||PAM
chr17:69384165-69384265	11	33	+	10	CGCCATTGTCGCAGCTGCTC	CGG	||-|--|||-----||-|-|PAM
chr10:123257635-123257735	49	71	-	15	CCCAAACAAAGAGCATACAC	CGG	|--------------|-|||PAM
chr10:129154680-129154780	66	88	+	15	CCCAGAAACGTAGGATACAC	AAG	|--------------|-|||PAM
chr2:4748775-4748875	66	88	-	12	TGTTTCTCCCACATATGAAC	AAG	-|--|-|---|--|-|--||PAM
chr2:169610661-169610761	48	70	-	13	CCTCGTCTGGAGAATGACAC	GGG	|--|------||-----|||PAM
chr4:148011061-148011161	30	52	+	14	CTTGCGCTGCTCACCAGCAC	GGG	|----|--------|--|||PAM
chr3:105465885-105465985	66	88	-	12	GGATTCCATCTCAAGTCCTC	AGG	-||-|---|------|||-|PAM
chr11:61377873-61377973	2	24	-	15	TCGGCTGCAGGCCGGTCCCC	GAG	------------|--|||-|PAM
chr4:131487470-131487570	72	94	+	11	TGGTGGAGGTGGTGCTGCAG	TGG	-|---|-|-|-|--||-||-PAM
chr9:45517617-45517717	42	64	+	13	ATGCACACGCTGGTCTTCAA	GAG	---|-------|-|||-||-PAM
chr4:137595056-137595156	7	29	-	13	CACAGGCCGGTGCAGGCTAC	GAG	|----|-----||---|-||PAM
chr15:38213701-38213801	35	57	-	13	TGTGAGCCGTGATGTTCCCC	CAG	-|---|---|-----|||-|PAM
chr17:46524850-46524950	12	34	-	14	CACTGTCTGAACCCAGTCAC	TGG	|---------|-|----|||PAM
chr2:93880987-93881087	75	97	-	13	TCCAGATGTACACAGGCAAC	TGG	------|||---|---|-||PAM
chr11:70256233-70256333	16	38	+	14	TAGAATCAGTTACAGTCCAG	TGG	---------|--|--||||-PAM
chr15:102359074-102359174	29	51	+	14	GAGCCCAGGGTCTTGGGCAC	CGG	---|---|-----|---|||PAM
chr15:66861730-66861830	68	90	-	14	ACACATATCCCCACCAGCAC	AAG	--||----------|--|||PAM
chr5:52484553-52484653	12	34	-	14	CCTTGACTTGCCATGCACAC	AAG	|-------|----|---|||PAM
chr2:173449051-173449151	57	79	+	11	GATCACTGATAATCCTGCAG	CAG	---|--||-||---||-||-PAM
chr10:96087382-96087482	45	67	+	13	TCCCCGGATATGGCAATCAC	AAG	---|-|--|--|-----|||PAM
chr18:75342042-75342142	69	91	-	11	TCCCTGGTTGTGACCTCTCC	AGG	---|||--|--|--|||--|PAM
chr9:107951134-107951234	61	83	-	13	AGTGGTTCTAGGACACGCAC	GGG	-|----|-|--|-----|||PAM
chr1:5299010-5299110	48	70	-	14	TAGTCAGTGCCACTCTGCAA	CGG	------------||||-||-PAM
chr7:101099937-101100037	48	70	-	14	ATGGCCCTGCTGCTGTGCTC	CGG	-----------|||-|-|-|PAM
chr16:45890859-45890959	69	91	+	13	TTATGCATTGCTATCACCAA	GGG	--|-----|----||-|||-PAM
chr11:33933342-33933442	16	38	+	14	TGGCCTCAGAGAAGCAACAC	TAG	-|-|----------|--|||PAM
chr13:73434502-73434602	2	24	+	12	AGAGATTTAAAAATATTGAC	TGG	-||---|---|--|-|--||PAM
chr18:62823124-62823224	5	27	-	12	TGAACTTCGGAAGTATGGAC	TAG	-||---|---|--|-|--||PAM
chr1:58221781-58221881	22	44	-	14	GAGAGACAAAGGCACACCAT	CAG	-----------||-|-|||-PAM
chr4:106625557-106625657	78	100	-	14	GCTGGACAGTGTCGCTTCTC	TGG	---------|--|-||-|-|PAM
chr19:37192898-37192998	35	57	-	13	AATGGACGTGATTCCTACCC	GAG	-------||-|---||-|-|PAM
chr2:26657202-26657302	11	33	+	14	CCTGATTCAATCAAATCTAC	AAG	|-----|--------||-||PAM
chr17:21348757-21348857	28	50	-	13	CGTGGAAACAGGAACTAAAC	AGG	||---------|--||--||PAM
chr16:71824032-71824132	13	35	-	12	GACAATAGTAAGGTGTTCAA	AAG	-------||-||-|-|-||-PAM
chr1:59420955-59421055	5	27	-	11	GCAAAGTGGATGCATTTCCC	CAG	--|--|||---||--|-|-|PAM
chr15:76002542-76002642	47	69	-	12	GTCCAGTACCCCCTGTGCCC	GAG	---|-||-----||-|-|-|PAM
chr11:120185787-120185887	18	40	-	12	CGCCGGGAGCCCAGCCCTAC	AAG	||-|-|--------|-|-||PAM
chr12:40044352-40044452	26	48	+	10	TAACTAATTAAGCATTACAA	AGG	--|||---|-|||--|-||-PAM
chr13:80842226-80842326	23	45	+	13	CTTTTTACATCTAAATCCTC	TGG	|---|----|-----|||-|PAM
chr8:107205647-107205747	7	29	-	12	TTGCATTAATACACCCCCAG	GGG	---|--|--||---|-|||-PAM
chr1:135145556-135145656	65	87	-	14	GCCAAAAAGTGACTCCTAAC	CAG	---------|--|||---||PAM
chr13:84612663-84612763	28	50	-	14	GAGCAAGCAGAGTCAAACAC	AGG	---|------||-----|||PAM
chr18:68550345-68550445	73	95	+	9	TGAATCACTTGGCTCTTGAG	CAG	-||-|---||-|||||--|-PAM
chr1:20853905-20854005	51	73	-	13	CAGCAAGCATGGTGACACAC	AAG	|--|-----|-|-----|||PAM
chr5:49058166-49058266	3	25	-	11	AAAAAGAGACAGGTGTACAG	GAG	--|--|-|--||-|-|-||-PAM
chr17:61074001-61074101	58	80	-	14	AAAGTAGAGAGCTGTTCAAC	CAG	--|-|----------||-||PAM
chr11:48050716-48050816	77	99	+	10	ATATTTATTAAGCTCTATAT	TAG	--|-|---|-||||||--|-PAM
chr11:120186808-120186908	35	57	-	11	GGTCCACGTGCGATCCACCC	GGG	-|-|---||--|-||--|-|PAM
chr17:56716563-56716663	76	98	-	10	TGGATGAGCTGGGTCGCGCC	AAG	-|--||-|-|-|-||-|--|PAM
chr3:71568229-71568329	43	65	-	12	GTTCCCTGAGCGAGCGCCAA	AGG	---|--||---|--|-|||-PAM
chr1:135492321-135492421	67	89	+	13	TAGTTTATGGATCCCTCAGC	TGG	----|-----|-|-|||--|PAM
chr9:120301457-120301557	19	41	+	12	AAGCAAGCTGAGCAAGCCAA	GGG	---|----|-|||---|||-PAM
chr4:127980041-127980141	30	52	+	12	CTTAAGTTAATTTTCTCTTC	CGG	|----||------||||--|PAM
chr9:122732045-122732145	12	34	-	12	GCTTAGCGTCTTCTTTCTTC	TAG	-----|-||---||-||--|PAM
chr3:89139827-89139927	16	38	-	10	CACCTTTATTCCCAGTACTC	GGG	|--||-|-||--|--|-|-|PAM
chr4:140807505-140807605	63	85	+	14	AAGGGGCCCTGAGCTTCCCC	CAG	-----|---|-----|||-|PAM
chr18:58558775-58558875	63	85	+	14	AGTGGATCCCGAGTGCACAC	TGG	-|----|------|---|||PAM
chr8:106929903-106930003	63	85	+	12	TGCCCCTACTGGAGGCCAAC	AGG	-|-|--|--|-|----|-||PAM
chr8:13517592-13517692	23	45	+	12	TCTTTTTGACCTCTACCCAT	GGG	----|-||----||--|||-PAM
chr3:52535992-52536092	48	70	-	10	GGACAAGTGTAACTCTGAGC	CGG	-|||-----||-||||---|PAM
chr5:130116315-130116415	37	59	+	14	AAGGGCTTTGTGACGCACAC	TGG	------|-|--|-----|||PAM
chr13:119712300-119712400	38	60	+	13	TCCAGTTGGAACGGTTCCAA	AGG	------||--|----||||-PAM
chr10:119521173-119521273	21	43	+	12	CTAAAGGGAGAAGGTGACAC	CAG	|-|--|-|--|------|||PAM
chr2:127657500-127657600	77	99	-	15	AATTGCTAACCAACTTCAAC	TGG	------|--------||-||PAM
chr19:22891681-22891781	74	96	+	10	TCCTTGAGTTGACGCTCCTT	GAG	----||-|||--|-||||--PAM
chr1:135492321-135492421	10	32	+	12	ACAGGGGACTATAGCCCCAG	CAG	--|--|---||---|-|||-PAM
chr4:131457108-131457208	28	50	-	12	GATGAGTCTCCGCTGCAAAC	AGG	-----||-|--|||----||PAM
chr8:107205647-107205747	47	69	+	14	CACGCTGAGGGACACCCCTC	TGG	|-----------|-|-||-|PAM
chr5:130116315-130116415	56	78	-	14	CTTTCTCCACCACCCGCCCC	CAG	|-----------|-|-||-|PAM
chr11:103288248-103288348	40	62	-	12	AATCTGCTGGAACGTTATAC	AGG	---|||----|-|--|--||PAM
chr1:190021416-190021516	39	61	-	12	GATCAGAGAACGGACACCAG	AGG	---|-|-|---|--|-|||-PAM
chr2:5325632-5325732	38	60	-	12	CTGTGGCTTGCGAGCCCCAG	TAG	|----|--|--|--|-|||-PAM
chr2:5325632-5325732	59	81	+	12	AGAGAGCATTTAGCACACAC	AGG	-||--|--||-------|||PAM
chr18:68550345-68550445	20	42	+	13	GAGATCCTTCATGAATCCAT	TAG	----|---|-|----||||-PAM
chr15:72810411-72810511	38	60	+	10	TGACTGGCGCACGGCCCCAG	TGG	-|||||----|---|-|||-PAM
chr1:131116606-131116706	42	64	+	14	CCCTAAGACGGGAGCTAGAC	AAG	|----------|--||--||PAM
chr6:13278241-13278341	30	52	+	11	GTGCTCTGGCAAAGCTCTCC	CGG	---||-||--|---|||--|PAM
chr8:41000649-41000749	9	31	+	11	CTGTAGGGTGTTCTGTGCAA	GGG	|----|-||---||-|-||-PAM
chr5:125232560-125232660	41	63	-	10	GGAGTGTGGCTGTCGTGGAC	CAG	-||-||||---|---|--||PAM
chr9:100359462-100359562	9	31	+	14	GGTAGAGCTATACCTAACAC	CGG	-|------|---|----|||PAM
chr15:32242253-32242353	66	88	+	12	AAAGTTCACGAACTTTCTGC	AAG	--|-|-----|-||-||--|PAM
chr15:78175415-78175515	32	54	+	12	CCTGGAAGTCAGTCTACCGC	TAG	|------||-||----||-|PAM
chr1:71219003-71219103	70	92	+	12	AAACACTTGATGCAGACCTC	TGG	--||--|----||---||-|PAM
chr1:191512012-191512112	48	70	-	11	AACTTGTGGTACTGAGCCCC	GAG	----||||-||-----||-|PAM
chr17:61837518-61837618	52	74	+	14	ATCTTTCAAAATAGCTGTAC	AAG	----|-----|---||--||PAM
chr1:127198333-127198433	58	80	+	10	CTATTTTGAGTGTTTTCTCC	AGG	|-|-|-||---|-|-||--|PAM
chr8:120169632-120169732	17	39	+	15	GCATGCGCACGCACCCACAC	AGG	--|-----------|--|||PAM
chr3:120594069-120594169	62	84	-	11	TCAGAATGGCAGAACTCAAG	AGG	--|---||--||--|||-|-PAM
chr2:131059932-131060032	63	85	-	9	GGTCTGTGAGAGAATCCCAG	GGG	-|-|||||--||----|||-PAM
chr17:61662827-61662927	17	39	+	11	AGATAGAAGCAGCCAACCAT	CAG	-||--|----|||---|||-PAM
chr2:30784070-30784170	53	75	-	12	CACATCCTTCGGTGCCCCAT	CAG	|---|---|--|--|-|||-PAM
chr12:16897175-16897275	71	93	+	11	GGGTGGTGCCATCCTTTCGC	TAG	-|---|||--|-|--|-|-|PAM
chr2:168794851-168794951	73	95	+	13	CCTTGCCCCGAGTTTTTCCC	CAG	|---------||-|-|-|-|PAM
chr15:99125206-99125306	12	34	+	13	GAGGGGCAGCAGTGCTCTTC	CAG	-----|----||--|||--|PAM
chr3:131302120-131302220	23	45	-	14	ATATCTCCCTCGGCAGACAC	AGG	--|------|-|-----|||PAM
chr18:26695821-26695921	43	65	+	11	CAATTGCCGAGGCCCCAGAC	AGG	|-|-||-----||-|---||PAM
chr8:111094045-111094145	30	52	+	11	CATATATTTAATCTAGTAAC	GAG	|---|-|-|-|-||----||PAM
chr3:121861528-121861628	46	68	-	13	TATTCAGCAGATCTCTCCGA	GGG	----------|-||||||--PAM
chr1:191512012-191512112	21	43	+	12	TGAAGACAGGAGCCATTCCC	TGG	-||-------|||--|-|-|PAM
chr15:84483884-84483984	3	25	-	12	GAGCTCTTCTCAGCTTCCAG	AAG	---||-|--|-----||||-PAM
chr19:38276638-38276738	24	46	-	12	CCAGGCCATTCAACATCCAA	CAG	|-|-----||-----||||-PAM
chr5:92523864-92523964	35	57	-	13	ATTTGACGTTCTCCTACCTC	AGG	-------|||--|---||-|PAM
chr3:71568229-71568329	51	73	+	13	GCTCGCTCAGGGAACTGCTC	TAG	---|--|----|--||-|-|PAM
chr1:134178012-134178112	47	69	-	12	TCACACCCATGGGCCTCAGC	GAG	--||-----|-|--|||--|PAM
chr13:119712300-119712400	39	61	-	13	CCCTTTGGAACCGTTCCAAC	TGG	|---|--|-----|--|-||PAM
chr2:26534789-26534889	22	44	+	10	AGGATGTGTTGAAATGCCTC	TGG	-|--||||||------||-|PAM
chr11:120185787-120185887	4	26	-	14	CCCTACAAGCCGCAGCCGAC	AAG	|----------||---|-||PAM
chr13:73434502-73434602	31	53	+	13	AGGACTTATTTAACTGTCAC	GGG	-|----|-||-------|||PAM
chr2:34763304-34763404	67	89	-	13	ACTGCAGCTGACCTTTACAT	GGG	--------|-|-||-|-||-PAM
chr5:126905063-126905163	78	100	+	13	TGTTCACAACATCTGACCAA	TAG	-|--------|-||--|||-PAM
chr5:105839895-105839995	59	81	-	11	CTCCAGCCAGACCTCACGGC	CAG	|--|-|----|-|||-|--|PAM
chr16:65326788-65326888	15	37	+	11	TGCAAATGTTCATGCTGCAA	AAG	-|----||||----||-||-PAM
chr15:27998800-27998900	58	80	+	12	AGCTGGCTCTCGATTCCCAG	CAG	-|---|---|-|-|--|||-PAM
chr3:76664367-76664467	21	43	-	15	GCTGGTAACATGAACTTGAC	AAG	-----------|--||--||PAM
chr12:74162064-74162164	63	85	-	11	TCTATGGAGTAGGTCTTTGC	AGG	----||---|||-|||---|PAM
chr5:52392590-52392690	26	48	+	14	AGGTGAACAAAATCCTAAAC	TAG	-|--------|---||--||PAM
chr17:18569098-18569198	54	76	-	14	AGCAAAAAGAAATCCTGAAC	AAG	-|--------|---||--||PAM
chr19:57611979-57612079	16	38	+	14	CCTTCCCTGTGCTGTTCCTC	TAG	|--------|-----|||-|PAM
chr1:5299010-5299110	71	93	-	12	AACTTATGCGTGGTGGCCAG	CAG	----|-||---|-|--|||-PAM
chr11:87570613-87570713	24	46	-	11	CTCCAACCTGAGGACTCAAA	TAG	|--|----|-||--|||-|-PAM
chr19:11717163-11717263	40	62	-	10	GTACTGGTATAGCGACAGAC	AAG	--||||---||||-----||PAM
chr2:76161516-76161616	43	65	+	14	AAGAACCCGGATGTCTTCAA	CAG	----------|--|||-||-PAM
chr19:35557332-35557432	63	85	+	15	AAGGAGAACACAATACTCAC	AGG	-----|-------|---|||PAM
chr8:72654615-72654715	48	70	+	13	CTCGTAGTCCATTTATAAAC	AAG	|---|-----|--|-|--||PAM
chr2:167851542-167851642	76	98	+	10	GGCCACAGTGTGCTGTCCCA	CAG	-|-|---||--|||-|||--PAM
chr2:27679380-27679480	68	90	-	14	CAAACACACACAGTGCACAC	TGG	|-|----------|---|||PAM
chr2:165696534-165696634	33	55	-	13	CCCAACGAAGGGCTGTCTGC	CAG	|----------|||-||--|PAM
chr13:28297014-28297114	59	81	-	12	TTTCTCAAAGATCTGTGCAA	GAG	---||-----|-||-|-||-PAM
chr9:66620983-66621083	5	27	+	12	AGAAGTGGAGCCCGCTCTGC	TGG	-||----|----|-|||--|PAM
chr15:72810411-72810511	31	53	-	13	GGCCGTGCGCCAGTCACCAT	TGG	-|-|---------||-|||-PAM
chr10:6845254-6845354	40	62	+	13	TCAGAGCTAACGAGCTTCTC	AAG	--|--|-----|--||-|-|PAM
chr8:106929903-106930003	71	93	-	14	TATTATTACCTGTTGGCCTC	CAG	------|----|-|--||-|PAM
chr12:59098084-59098184	40	62	+	13	TCTCCCTCCCCGCCTCCCCC	CAG	---|--|----||---||-|PAM
chr3:79664278-79664378	61	83	+	14	TACTGAGCTATATTCTCAGC	TAG	--------|----||||--|PAM
chr3:38885201-38885301	7	29	-	10	CCATTTCGTGTCCTCGTCAG	GGG	|-|-|--||---|||--||-PAM
chr10:43162444-43162544	42	64	+	14	CCGGGCTCGAGACATAGCAC	CAG	|-----|-----|----|||PAM
chr2:169610661-169610761	3	25	+	13	ATTTTAGTTTGTGTCCTGAC	TGG	----|---||---||---||PAM
chr8:72654615-72654715	48	70	-	12	CTTGTTTATAAATGGACTAC	GAG	|---|-|-|-|-----|-||PAM
chr13:40822753-40822853	33	55	+	12	AGGAGATGTCTTCCACCCGC	TGG	-|----|||---|---||-|PAM
chr8:71042180-71042280	27	49	-	14	GCAAATATGAACCCAGCTAC	TAG	--|-------|-|---|-||PAM
chr10:86641918-86642018	2	24	+	12	CCTGTGTTTCCCACTCTCAC	TGG	|---|||-|--------|||PAM
chr15:85288928-85289028	26	48	+	16	AAGACCCCAGTCAGCAGCAC	TGG	--------------|--|||PAM
chr17:24893639-24893739	27	49	-	15	GTCAAAGCCCTCCTGTGAAC	AAG	------------||-|--||PAM
chr2:160408759-160408859	52	74	+	13	GATGTCCCCATGTTCTCTAG	TGG	----|------|-||||-|-PAM
chr5:144037143-144037243	24	46	+	12	CCACCCGCCGCTTTCTCATC	CAG	|-||---------||||--|PAM
chr9:100359462-100359562	49	71	-	14	GCAAGTGACTAAGCACACAC	CGG	--|------||------|||PAM
chr17:46524850-46524950	72	94	-	11	AAACTCATTTGGTGCATGAC	TGG	--|||---||-|--|---||PAM
chr8:118853810-118853910	43	65	+	14	TAGGAGGCGCCTCTCCATAC	AAG	-----|------|||---||PAM
chr2:169610661-169610761	61	83	-	13	TGGGAAACAGAGTCCTCGTC	TGG	-|--------||--|||--|PAM
chr1:48224185-48224285	44	66	+	13	AGGCCCCGGCATAGTCTCAC	AAG	-|-|---|--|------|||PAM
chr2:72079461-72079561	30	52	+	13	TATTATCCTTTGATATCACC	GAG	--------||-|-|-||--|PAM
chr10:39326817-39326917	76	98	+	13	ATGAATGACCAGCTCTAGCC	AAG	----------||||||---|PAM
chr1:135492321-135492421	34	56	-	13	AAGTACCGGAAGCATCCCAT	GAG	-------|--|||---|||-PAM
chr2:163276080-163276180	47	69	-	12	GGAGATCCATTGCTTGGTAC	GAG	-||------|-|||----||PAM
chr5:101823451-101823551	53	75	-	11	CAGGTCAGACAGCAGTTCAA	AGG	|---|--|--|||--|-||-PAM
chr17:25919247-25919347	1	23	-	11	TGCCTTGAGGAGCCGTCGGC	AAG	-|-||-----|||--||--|PAM
chr8:18468830-18468930	11	33	-	10	CCATGGTGGTGGTTAGGTAC	TAG	|-|--|||-|-|-|----||PAM
chr5:140392309-140392409	74	96	+	12	GTCCTCAGAAGACACTGCAA	GAG	---||--|----|-||-||-PAM
chr9:41986943-41987043	75	97	-	15	ATCTAACTGTTGTGTGTCAC	TGG	---------|-|-----|||PAM
chr5:140392309-140392409	71	93	-	11	TTGCAGTGTCTTCTGAGGAC	AGG	---|-||||---||----||PAM
chr2:33349615-33349715	1	23	+	15	AATGCCAGGCCTCGGGACAC	AGG	-------|----|----|||PAM
chr10:129087146-129087246	62	84	-	12	AGTTCCTACTACATCCACTC	CAG	-|----|--||--||--|-|PAM
chr11:87570613-87570713	18	40	+	15	TACACACTATTTGAGTCCTC	AGG	---------|-----|||-|PAM
chr17:29440097-29440197	26	48	-	13	GTATATGAGTGACTCAACTC	TGG	--|------|--|||--|-|PAM
chr17:29440108-29440208	15	37	-	13	GTATATGAGTGACTCAACTC	TGG	--|------|--|||--|-|PAM
chr6:65158362-65158462	34	56	-	11	TCAGAGCGTTGTCAGCCCAA	GGG	--|--|-|||--|---|||-PAM
chr15:100019160-100019260	68	90	-	14	GTCAGAGAGCAACTAACCAA	AGG	----------|-||--|||-PAM
chr8:111094045-111094145	42	64	-	14	TCTTTCACAGCACTCGTTAC	TAG	----|-------|||---||PAM
chr9:45517617-45517717	12	34	+	11	AGAAAGAGCCATCTTCATAC	AAG	-||--|-|--|-||----||PAM
chr18:50124969-50125069	30	52	+	15	GAGGCTGAACCTGTCTTCCC	GAG	-------------|||-|-|PAM
chr9:96967353-96967453	24	46	-	12	ACTTAGATTTAGCAAAGAAC	AAG	-----|--|||||-----||PAM
chr8:72285403-72285503	29	51	+	12	GCTGAGTCATATCAGACCAA	CGG	-----||--||-|---|||-PAM
chr4:106496062-106496162	13	35	+	13	CTGGAATGCACAGACACCCC	AGG	|-----||------|-||-|PAM
chr10:37673944-37674044	74	96	-	11	GCACAGATGCAGCTGCACTC	AGG	--||-|----||||---|-|PAM
chr7:12513305-12513405	13	35	-	12	CCAACCTCCAAGACATGTAC	GGG	|-|---|---||---|--||PAM
chr10:6100291-6100391	30	52	+	14	TACCCCCTAATCCGCTACTC	GGG	---|--------|-||-|-|PAM
chr7:78883308-78883408	9	31	-	10	CTCCCGTGGGCGCTGGACTC	TGG	|--|-|||---|||---|-|PAM
chr17:47811862-47811962	58	80	+	12	ATCTGGTATTTCTTTCCCAT	CAG	-----||-||---|--|||-PAM
chr2:30784070-30784170	22	44	-	11	CTCCTTTGGAGACAGACCTC	TGG	|--||-||----|---||-|PAM
chr10:62489598-62489698	24	46	+	14	TAACCACTGAGCCATCTCAC	CAG	--||--------|----|||PAM
chr18:62823124-62823224	36	58	+	12	ACTCAAGATCAGCCGTTCAG	AAG	---|----|-|||--|-||-PAM
chr15:91535299-91535399	49	71	+	13	ACGCCATTCTCCCGGTTGAC	CAG	---|--|--|--|--|--||PAM
chr2:169610661-169610761	47	69	+	14	TCCCGTGTCATTCTCCAGAC	GAG	---|--------|||---||PAM
chr12:35553546-35553646	64	86	+	12	CCCTTATCTCCAGGCTTCCC	CAG	|---|-|-|-----||-|-|PAM
chr2:38673846-38673946	6	28	-	12	TGAGGGCAACCACCCTCTTC	AGG	-||--|------|-|||--|PAM
chr16:46946353-46946453	33	55	+	13	ATCTGTAGATTGTTTTCGGC	AGG	-------|-|-|-|-||--|PAM
chr3:32852396-32852496	3	25	-	13	CAATTCCTAATGAATAACAC	AAG	|-|-|------|-----|||PAM
chr3:131302120-131302220	33	55	-	12	GAGCCCGTGTATATCTCCCT	CGG	---|-----||--|||||--PAM
chr15:91535299-91535399	2	24	+	12	GTGCCATGGCAACTAGAAAC	AAG	---|--||--|-||----||PAM
chr2:154710376-154710476	66	88	-	12	GGGTTGGAGGGTCTTCCCAT	GGG	-|--||------||--|||-PAM
chr1:185768959-185769059	50	72	+	13	GAGATATTGGAGAGGTTGAC	AGG	----|-|---||---|--||PAM
chr5:31758858-31758958	14	36	-	14	GACAGAACTCACTTCGGAAC	AAG	--------|-|--||---||PAM
chr11:105360407-105360507	63	85	+	13	AATTTATAATCCTCCTGCCC	CAG	----|-|--|----||-|-|PAM
chr10:79339140-79339240	6	28	+	13	TTATTTATACCACCCACCAG	AGG	--|-|-------|-|-|||-PAM
chr19:4477959-4478059	59	81	+	12	GCCAGGCGTGGGCGATCTTC	CGG	-----|-||--||--||--|PAM
chr15:81655019-81655119	68	90	-	12	GCTCTGACCCAGGGAGCCCC	AGG	---|||----||----||-|PAM
chr1:134098877-134098977	77	99	-	12	TGGATTTCCCAGGAGGCCCC	TGG	-|--|-|---||----||-|PAM
chr2:29865437-29865537	73	95	-	14	GTCTGAGGAGAAAGTTCCAT	GAG	-------|--|----||||-PAM
chr17:62019002-62019102	65	87	-	11	CTATGTCCTTCGCCTTACAG	TAG	|-|-----||-||--|-||-PAM
chr2:26139692-26139792	14	36	+	13	GGTCCTGAGCAAATGGCCGC	CAG	-|-|------|--|--||-|PAM
chr2:165122064-165122164	40	62	-	12	GAATGGGGAGACGGCTCAGC	AGG	--|--|-|--|---|||--|PAM
chr18:75342042-75342142	20	42	+	11	CACATTTGAGATTTGTCTGC	CAG	|---|-||--|--|-||--|PAM
chr3:32259942-32260042	3	25	-	14	TTTTCTGCTTCACGATTAAC	AGG	--------||--|--|--||PAM
chr7:79216626-79216726	10	32	-	12	CGACACCCCAAATCACTCAC	AAG	||||------|------|||PAM
chr15:65529541-65529641	47	69	+	14	ACCGAAATGCAGAACTCATC	AGG	----------||--|||--|PAM
chr2:93880987-93881087	39	61	+	12	TGAGTGGCTCCCGGTGGCAC	CAG	-||-||--|--------|||PAM
chr2:32396905-32397005	33	55	-	12	GAACCGCAGGGACTCCGCGC	CAG	--||-|------|||--|-|PAM
chr2:32396894-32396994	44	66	-	12	GAACCGCAGGGACTCCGCGC	CAG	--||-|------|||--|-|PAM
chr2:169610661-169610761	65	87	+	13	ACGAGGACTCTGTTTCCCAT	CAG	-----|--|--|-|--|||-PAM
chr16:39075676-39075776	41	63	-	12	CATGTAGGCTGACGCAAAAC	CAG	|---|--|-|--|-|---||PAM
chr6:142625941-142626041	50	72	+	14	GCAAGGGCGACGAGAAACAC	GGG	--|--|-----|-----|||PAM
chr19:29945730-29945830	63	85	+	13	TCTCCACCGGGGCTCACTGC	AGG	---|-------||||-|--|PAM
chr19:29945750-29945850	43	65	+	13	TCTCCACCGGGGCTCACTGC	AGG	---|-------||||-|--|PAM
chr19:29945751-29945851	42	64	+	13	TCTCCACCGGGGCTCACTGC	AGG	---|-------||||-|--|PAM
chr8:71042180-71042280	65	87	-	12	ATTTTGCATGAGGAATACTC	AAG	----||--|-||---|-|-|PAM
chr12:34451382-34451482	11	33	+	14	GCCCTTGTCAGGAAGCACAC	TGG	---||------|-----|||PAM
chr2:26139692-26139792	33	55	-	11	CGCCTCGGCCGCAGCTGCGC	TGG	||-||--|------||-|-|PAM
chr1:182824388-182824488	78	100	-	12	GGAACGGGGAAATCTCCGAC	TAG	-||--|-|--|-----|-||PAM
chr16:18028840-18028940	1	23	+	13	GTGAAGCGAGGGCCTTTCTC	CAG	-----|-|---||--|-|-|PAM
chr2:104204399-104204499	66	88	+	14	TTTTTTTAAGTCAACTAGAC	TGG	----|-|-------||--||PAM
chr2:36000881-36000981	68	90	-	13	TGCATCATCAAAGCCTACCC	CAG	-|--|-----|---||-|-|PAM
chr18:58249168-58249268	20	42	-	14	CAGAAAGTAATATTCCCCAT	GAG	|------------||-|||-PAM
chr11:98438365-98438465	2	24	+	14	GAGGTCCTTGGCACCACCTC	GAG	----|---|-----|-||-|PAM
chr2:43225931-43226031	74	96	-	14	AATATAAATATATACACCCC	TAG	----|---|-----|-||-|PAM
chr15:84483884-84483984	52	74	+	14	GGTACCCAATCCTCCACCTC	AAG	-|-------|----|-||-|PAM
chr8:88189889-88189989	43	65	+	12	ACTCTCTCGCAGTCCCAGAC	AAG	---||-|---||--|---||PAM
chr2:93880987-93881087	32	54	-	12	CACCGGGAGCCACTCAACTC	TGG	|--|-|------|||--|-|PAM
chr17:55971003-55971103	67	89	+	11	CCACAGGGAGTACGACCCTC	TGG	|-||-|-|----|---||-|PAM
chr6:48821112-48821212	77	99	-	11	CACCTGGCAATGGGCTTCAT	CAG	|--|||-----|--||-||-PAM
chr15:103496108-103496208	21	43	+	13	GGCTGGAAATCTCAGTAAAC	AAG	-|---|---|--|--|--||PAM
chr1:157883944-157884044	17	39	+	12	GGTGTTGGGCAAGACTCTGC	TGG	-|--|--|--|---|||--|PAM
chr5:10572300-10572400	65	87	+	12	GGTGTTGGGCAAGACTCTGC	TGG	-|--|--|--|---|||--|PAM
chr2:154710376-154710476	56	78	-	13	GTCTTCCCATGGGGCTTCAA	AGG	----|----|-|--||-||-PAM
chr16:32008762-32008862	26	48	-	11	GGAATTCAAGAGGACTCAAG	AAG	-||-|-----||--|||-|-PAM
chr15:83371207-83371307	53	75	-	11	CCTCAGAGCAAGATAGGAAC	TAG	|--|-|-|--||-|----||PAM
chr15:78768177-78768277	4	26	+	14	TTGACTATGTAACCCCAAAC	AAG	---------||-|-|---||PAM
chr2:154710376-154710476	51	73	+	13	TTCATCCTTTGAAGCCCCAT	GGG	----|---||----|-|||-PAM
chr9:102479130-102479230	53	75	+	13	AATGTAGATTTAGCCACCAG	AGG	----|---||----|-|||-PAM
chr2:29865437-29865537	48	70	-	14	AATGCTTGTCGTGCAAGCAC	GAG	------|||--------|||PAM
chr10:79339140-79339240	22	44	-	14	TCTTTCATAAATATTACCTC	TGG	----|-----|--|--||-|PAM
chr1:190441172-190441272	16	38	-	12	TTTACTTGGTCTCTCTAGCC	AGG	------||-|--||||---|PAM
chr11:106330183-106330283	63	85	+	13	CCCGTTTTCCCCAGCACCCC	CAG	|---|-|-------|-||-|PAM
chr15:92250680-92250780	75	97	+	13	ATCATATTGGATGTATTCTC	CAG	----|-|---|--|-|-|-|PAM
chr17:61648241-61648341	34	56	+	12	CTATCTGGAAGCCTGTCGCC	TAG	|-|----|----||-||--|PAM
chr19:57611979-57612079	50	72	+	12	GCCTCGGTTTAGTAATCGTC	GAG	-----|--||||---||--|PAM
chr17:61673524-61673624	9	31	+	10	GGAAATAGTTTACTATCCCT	GGG	-||----|||--||-|||--PAM
chr2:30760297-30760397	12	34	-	15	GCCAGACACAGCCACTGCTC	CAG	------------|-||-|-|PAM
chr1:134530762-134530862	65	87	+	12	GTCCCTCCTCTGCACTCCCA	GAG	---|----|--||-||||--PAM
chr11:106330183-106330283	9	31	-	11	CACCTCCGGAAGATGGGAAC	AAG	|--||--|--||-|----||PAM
chr15:66719144-66719244	46	68	+	12	AGAACGGCAAGGTGCTCTGC	AGG	-||--|-----|--|||--|PAM
chr8:3383490-3383590	35	57	+	13	AAAGGCACTTGCCACCGAAC	CAG	--|-----||--|-|---||PAM
chr14:11403516-11403616	9	31	-	13	GATTTATTCCTGACCTCACC	TGG	----|-|----|--|||--|PAM
chr19:11717163-11717263	13	35	+	13	TGGGTTCAATTCTATTCCAT	TGG	-|--|----|-----||||-PAM
chr15:84764385-84764485	6	28	-	10	CCCTTCTGTTAAGCGTCTCC	AGG	|---|-|||||----||--|PAM
chr11:63634961-63635061	61	83	+	15	AATGGCCATATTTGCTAAAC	CAG	--------|-----||--||PAM
chr2:27679380-27679480	39	61	-	13	CCCTGGGTCCCGGACCCCAA	AAG	|----|-----|--|-|||-PAM
chr19:15675075-15675175	45	67	+	15	TACTGCGTCAGCCTCCTGAC	TGG	------------|||---||PAM
chr17:67099224-67099324	1	23	+	15	GACTCAAAGGTTCTCAGGAC	AAG	------------|||---||PAM
chr15:103496108-103496208	15	37	-	14	TACTGAGATTTCCAGCCCTC	AGG	--------||--|---||-|PAM
chr15:32245659-32245759	37	59	+	13	TACCTCCCTGCACGGTGGAC	TAG	---||---|---|--|--||PAM
chr17:29440097-29440197	14	36	-	13	CTCAACTCTGGCAGTTCCAA	CAG	|-----|-|------||||-PAM
chr17:29440108-29440208	3	25	-	13	CTCAACTCTGGCAGTTCCAA	CAG	|-----|-|------||||-PAM
chr2:44356500-44356600	75	97	+	14	TCCATAAAGAAAAGTTCCAT	AAG	----|-----|----||||-PAM
chr11:4289497-4289597	58	80	+	12	CTCAGGCATCAGTGTTTCCC	CAG	|----|--|-||---|-|-|PAM
chr8:125401335-125401435	40	62	-	13	TAAAAAGGCAGGCGTTACCC	AAG	--|----|---||--|-|-|PAM
chr15:80192132-80192232	22	44	-	12	TGGACCTTTGATCCTCCCAG	CAG	-|----|-|-|-|---|||-PAM
chr19:26742728-26742828	20	42	+	11	AGGCATTCATCTCTCTGGCC	TGG	-|-|--|--|--||||---|PAM
chr15:85288928-85289028	13	35	-	11	CTGGGGTCTTTTTTGTGCAG	CAG	|----||-||---|-|-||-PAM
chr17:56010025-56010125	7	29	+	15	TCCTGCCTCAGCTTCCCCAG	TAG	-------------||-|||-PAM
chr3:38885201-38885301	9	31	-	13	AACCATTTCGTGTCCTCGTC	AGG	---|--|----|--|||--|PAM
chr6:142625941-142626041	42	64	-	14	TCTCGTCGCCCTTGCGCCCC	TGG	---|---|------|-||-|PAM
chr11:4289497-4289597	5	27	+	13	TTTTCTTGGAATTTGCCCAG	GAG	------||--|--|--|||-PAM
chr17:18569098-18569198	68	90	+	12	CTTTTTGCTTCTCTGCATAC	AGG	|---|---||--||----||PAM
chr17:61074001-61074101	39	61	+	14	TTTCCCTAGTCCGAGAACAC	TGG	---|--|--|-------|||PAM
chr9:96967353-96967453	55	77	+	11	AAACCCTGTTCCAGCAATAC	AAG	--||--||||----|---||PAM
chr13:28297014-28297114	61	83	-	11	CATTTCTCAAAGATCTGTGC	AAG	|---|-|---||-|||---|PAM
chr19:37192898-37192998	37	59	+	12	CGGGTAGGAATCACGTCCAT	TGG	||--|--|-------||||-PAM
chr8:88189889-88189989	72	94	-	12	TGCCATGTTCTGCACAGCTC	TGG	-|-|----|--||-|--|-|PAM
chr10:60975513-60975613	64	86	+	11	TGATTCCTAGAGCCCACATC	AAG	-||-|-----|||-|-|--|PAM
chr16:21334506-21334606	40	62	-	14	TCAGCTGTGCAACGTTTGAC	AAG	--|-------|-|--|--||PAM
chr3:145988713-145988813	18	40	+	12	TGGGCGAGCGACAGCTGCAT	CAG	-|---|-|--|---||-||-PAM
chr15:65529541-65529641	32	54	-	15	ATTTCGGTAGTCTCTTCCTC	CAG	-----|---------|||-|PAM
chr15:101533497-101533597	48	70	-	13	ATAGGGCTGCCACTCAGCTC	CGG	--|--|------|||--|-|PAM
chr4:107149971-107150071	53	75	-	13	CCATCAGCCTTTCCTTGTAC	TGG	|-|------|--|--|--||PAM
chr10:94689652-94689752	64	86	+	13	CAAGCAACATCACCGTAAAC	AAG	|-|------|--|--|--||PAM
chr1:5772424-5772524	74	96	-	12	GAAGTCTAGAGGTTTTCATC	TAG	--|-|-|----|-|-||--|PAM
chr11:78772393-78772493	17	39	-	10	TTGCTGGGGCTGCTCACCCT	GAG	---|||-|---||||-||--PAM
chr11:116232599-116232699	72	94	+	10	GATCTGCGTCATCTTCCAGC	TGG	---|||-||-|-||--|--|PAM
chr2:104165201-104165301	5	27	-	12	CAGGATTCCTGTCTCCACAA	AAG	|-----|--|--|||--||-PAM
chr5:36869122-36869222	46	68	-	12	GGTCCTGGAGATTTCCACGC	CAG	-|-|---|--|--||--|-|PAM
chr15:101927343-101927443	29	51	+	11	GAAATGTTTCCTTCCTACAT	CGG	--|-|||-|-----||-||-PAM
chr12:35553546-35553646	24	46	-	12	GAAGAATGTGGTGTTCCCAG	CAG	--|---|||----|--|||-PAM
chr2:5325632-5325732	14	36	+	11	TGACCAAGCAGGATTTGCAG	CAG	-|||---|---|-|-|-||-PAM
chr16:13774417-13774517	59	81	+	14	AAGTAAAGTATTGGCTTCCC	TGG	-------||-----||-|-|PAM
chr3:108654559-108654659	57	79	-	14	GTTTGTTTGTTTTTCGAAAC	GAG	------|--|---||---||PAM
chr15:80192132-80192232	21	43	-	11	GGACCTTTGATCCTCCCAGC	AGG	-|||--|-----|||-|--|PAM
chr4:131457108-131457208	61	83	+	14	TGGAAAGCTGCTTTATGAAC	TGG	-|------|----|-|--||PAM
chr2:163863376-163863476	52	74	+	13	ATCCTTGCAAACTGCCCCAT	CAG	---||-----|---|-|||-PAM
chr15:100019160-100019260	35	57	-	13	GGCTGCCGATTATCCCCCAG	AGG	-|-----|-|----|-|||-PAM
chr1:187741905-187742005	30	52	+	11	GGAGGGATTTATATGCTGAC	GAG	-||--|--|||--|----||PAM
chr17:61662827-61662927	8	30	-	11	GGCTGCTTCTATCTCTGTAT	TGG	-|----|--||-||||--|-PAM
chr9:102479130-102479230	12	34	+	11	CTCCTAGCTCAGAGGACCAG	GAG	|--||---|-||----|||-PAM
chr15:101927343-101927443	59	81	+	13	CAAAGACAAGTGTCCACCAG	GAG	|-|--------|--|-|||-PAM
chr15:72376222-72376322	34	56	-	14	AATGGCGGTGTTTTCAGTAC	TAG	-------||----||---||PAM
chr18:58249168-58249268	75	97	+	10	TGACTTAGGAAACTTCTCTC	TAG	-||||--|--|-||---|-|PAM
chr9:96967353-96967453	72	94	+	13	TACAAGTAAGTGAACTTCAT	GGG	-----||----|--||-||-PAM
chr6:59020632-59020732	30	52	+	12	CAGGCCAGATATGTCCCACC	GAG	|------|-||--||-|--|PAM
chr9:49320404-49320504	18	40	+	16	TTTGCAGAGACCTCCACGAC	TGG	--------------|-|-||PAM
chr13:80842226-80842326	39	61	-	13	CCGTCAGGATTCGCCACCAG	AGG	|------|-|----|-|||-PAM
chr11:63173870-63173970	39	61	-	14	TGTCACGAGGACGCTGTCAC	CAG	-|-|------|------|||PAM
chr8:11375917-11376017	28	50	-	13	CGCCGAATGTGATGGATCAC	AGG	||-|-----|-------|||PAM
chr8:11375914-11376014	31	53	-	13	CGCCGAATGTGATGGATCAC	AGG	||-|-----|-------|||PAM
chr17:13715542-13715642	44	66	+	14	AGCGGCCGTGGCTCTGGCAC	CAG	-|-----||--------|||PAM
chr17:13715538-13715638	48	70	+	14	AGCGGCCGTGGCTCTGGCAC	CAG	-|-----||--------|||PAM
chr5:59866143-59866243	10	32	-	15	AACAGATAGGCATCCTATAC	CAG	------|-------||--||PAM
chr11:116232599-116232699	41	63	-	12	GAGCTTGGGCACCCGGCCAT	TGG	---||--|--|-|---|||-PAM
chr11:46288743-46288843	71	93	+	15	TTCCCCCACCTAGCTTCCTC	TGG	---|-----------|||-|PAM
chr13:40822753-40822853	31	53	-	11	AGCGGGTGGAAGACATCTCC	TAG	-|---|||--||---||--|PAM
chr11:50902697-50902797	9	31	+	13	TGCTGTGTTCATGTGACCAG	CAG	-|------|-|--|--|||-PAM
chr5:37015744-37015844	76	98	-	12	CGTGAAAACCAACTCCACAG	GAG	||--------|-|||--||-PAM
chr15:60041639-60041739	60	82	-	12	TTATAGAATAGGATCCCAGC	TAG	--|--|--|--|-||-|--|PAM
chr13:43598515-43598615	30	52	+	15	GCATGTGCCCTGGAACACAC	GAG	--|--------|-----|||PAM
chr4:68737173-68737273	44	66	-	14	GATGTTCCTAAAGAGACGAC	TAG	----|---|-|-----|-||PAM
chr2:160408759-160408859	29	51	+	12	CGCCCAGGGGCTGTCCTGAC	CGG	||-|---|-----||---||PAM
chr15:83658909-83659009	34	56	-	12	GTGTGGCGGTGGGTCTGTTC	AGG	-----|-|-|-|-|||---|PAM
chr2:164232848-164232948	24	46	-	12	GTTCAAAGTCACCTTGACCC	CAG	---|---||-|-||---|-|PAM
chr2:165122064-165122164	74	96	+	13	TACTCATTGTGGATCCCTTC	TGG	------|--|-|-||-|--|PAM
chr15:85288928-85289028	32	54	-	13	ACAGCGCCAGTGCTGCTGAC	TGG	--|--|-----|||----||PAM
chr3:152114527-152114627	49	71	-	13	TCTCTTCCTGTGGGATAAAC	CGG	---||---|--|---|--||PAM
chr3:105481046-105481146	64	86	-	14	AAAGCTCCCTTCCCATTAAC	TGG	--|------|--|--|--||PAM
chr9:66620983-66621083	21	43	-	13	CTCAGAAATCAATTACCCAG	CAG	|-------|-|--|--|||-PAM
chr3:126871674-126871774	55	77	+	13	GAATTCCACACTCCCTACAA	AAG	--|-|-------|-||-||-PAM
chr15:84483884-84483984	18	40	+	13	AAGAGCTCTCCGCCTTCATC	CAG	------|-|--||--||--|PAM
chr3:107918363-107918463	48	70	-	15	TAAAGTGAAGGAGCTTCCTC	GGG	--|------------|||-|PAM
chr11:101772678-101772778	70	92	-	13	GACCTTCAAAGGCTGGAGAC	CGG	---||------|||----||PAM
chr6:42033589-42033689	25	47	+	11	TTAGGATTTAAACTCTTAAG	TAG	--|---|-|-|-||||--|-PAM
chr10:6100291-6100391	47	69	-	14	GTAGAGGACCGTGGCACCCC	GAG	--|--|--------|-||-|PAM
chr4:68737173-68737273	25	47	+	13	CATTGATAATTCTTGTTCTC	TAG	|-----|--|---|-|-|-|PAM
chr5:101597553-101597653	63	85	-	15	TTGGATGTCATTGTCTCTTC	TGG	-------------||||--|PAM
chr15:27998800-27998900	48	70	-	15	TCGAGAGCCAGCTTCTCTCC	CGG	-------------||||--|PAM
chr19:4477959-4478059	60	82	-	12	CCCGGAAGATCGCCCACGCC	TGG	|------|-|-||-|-|--|PAM
chr19:26742728-26742828	36	58	+	10	GGCCTGGGTGCAGTCGCATC	CAG	-|-|||-||----||-|--|PAM
chr10:62489598-62489698	31	53	+	13	TGAGCCATCTCACCAGCCTC	GAG	-||------|--|---||-|PAM
chr6:142625941-142626041	76	98	+	12	AGCATAGGAGATCATCCCAA	TAG	-|--|--|--|-|---|||-PAM
chr9:49128979-49129079	62	84	-	9	TTACTCTGTCCACTCGCCTT	AAG	--|||-|||---|||-||--PAM
chr5:101416764-101416864	30	52	+	12	TTCCGCTGACAGGAAACCAT	CGG	---|--||--||----|||-PAM
chr2:13451938-13452038	62	84	-	12	TGCCATTTGCAATACTTCAT	AAG	-|-|--|---|---||-||-PAM
chr2:18631341-18631441	37	59	+	12	GTTAGTTGTTCACGTTACAG	TAG	------||||--|--|-||-PAM
chr9:21053248-21053348	56	78	-	10	TGATTCTGTCATACAGCCAA	CAG	-||-|-|||-|-----|||-PAM
chr15:72810411-72810511	41	63	-	13	ATACCACTGGGGCCGTGCGC	CAG	--||-------||--|-|-|PAM
chr3:9407453-9407553	72	94	+	12	AGGGTTCGGAGGCCTTCTGC	TGG	-|--|--|---||--||--|PAM
chr12:34451382-34451482	14	36	-	14	TCTCCAGTGTGCTTCCTGAC	AAG	---|-----|---||---||PAM
chr1:3759806-3759906	64	86	-	14	AAGACAGCATGTCTATACAT	GAG	---------|--||-|-||-PAM
chr1:157883944-157884044	48	70	-	11	CGACTCGAGACTCGAGCCCC	GGG	|||||-------|---||-|PAM
chr17:56010025-56010125	4	26	+	14	GCTTCCTGCCTCAGCTTCCC	CAG	------||------||-|-|PAM
chr17:56010025-56010125	23	45	-	14	AGGCCTGTCAGCCCAACTAC	TGG	-|-|--------|---|-||PAM
chr3:76664367-76664467	7	29	+	10	CTTTTGTTTTCTTTCTTGTC	AAG	|---|||-||---|||---|PAM
chr2:32396894-32396994	57	79	-	13	AGAAGAGAGCAGTGAACCGC	AGG	-||-------||----||-|PAM
chr2:32396905-32397005	46	68	-	13	AGAAGAGAGCAGTGAACCGC	AGG	-||-------||----||-|PAM
chr19:8039077-8039177	52	74	+	13	TGAAGTCTGCAGACACCCCC	AAG	-||-------||----||-|PAM
chr6:87906850-87906950	12	34	-	12	TTCCTTTAGAAACACAGCCC	GGG	---||-|---|-|-|--|-|PAM
chr10:43162444-43162544	73	95	+	12	CCGCTTGCCCCAGTCTCTAA	GAG	|--||--------||||-|-PAM
chr12:37968937-37969037	75	97	+	12	TCTCATGGCTGGATCTTTTC	AGG	---|---|-|-|-|||---|PAM
chr2:180821602-180821702	39	61	-	12	CATTATTGGGCGCTAATCTC	TAG	|-----||---|||---|-|PAM
chr11:120185682-120185782	45	67	+	14	GTGACGGCAGAGTGGGCCGC	AGG	-----|----||----||-|PAM
chr19:57611979-57612079	74	96	+	13	GTGGTAAATAGGGTTTACAA	TGG	----|---|--|-|-|-||-PAM
chr15:75140796-75140896	2	24	+	10	GTACTTTTCAAGCACACTAG	TGG	--|||-|---|||-|-|-|-PAM
chr3:32852396-32852496	18	40	+	12	AGGAATTGGGAGAAGACCAT	GAG	-|----||--||----|||-PAM
chr9:100299918-100300018	54	76	-	12	TGTTTAGCTCAGCCTCAGAC	AGG	-|--|---|-|||-----||PAM
chr2:5698579-5698679	57	79	+	14	ATGTAAAATCAACTAAAGAC	AAG	--------|-|-||----||PAM
chr4:127673029-127673129	49	71	-	15	AAGCCAGTGAAATGTGTCAC	CGG	---|------|------|||PAM
chr17:70745403-70745503	33	55	-	11	AAGTCGTGTAAACCCTATTC	CAG	-----||||-|-|-||---|PAM
chr4:95012966-95013066	77	99	-	13	GGCTCTCAGGACCTCCACAT	AGG	-|--------|-|||--||-PAM
chr2:168794851-168794951	26	48	+	14	CCTCCTGAGTGTTGGGACAC	AAG	|--|-----|-------|||PAM
chr17:46379413-46379513	16	38	-	14	AAGAAAAGCCAGAGCAAGAC	GAG	-------|--||--|---||PAM
chr17:61638722-61638822	44	66	+	12	TTAGTCGCTGGGAGCTCTAG	GAG	--|-|---|--|--|||-|-PAM
chr15:38213701-38213801	70	92	-	12	GTGAGGTAGCTGCTGTCCCA	GAG	-----||----|||-|||--PAM
chr18:24800662-24800762	66	88	+	15	TCTACTCTGCATGGCTTCCC	TAG	----------|---||-|-|PAM
chr1:41234118-41234218	19	41	+	14	TCAGTTACTATTTGTATCAC	GAG	--|-|---|--------|||PAM
chr10:58715554-58715654	42	64	+	14	CCCAGAACGGTGGACACCAA	CAG	|----------|--|-|||-PAM
chr8:106612338-106612438	32	54	+	11	CCAGACTCAAGGCTGTCCCG	TGG	|-|---|----|||-|||--PAM
chr3:105465885-105465985	3	25	-	12	CCAAAGGTCTCTCAGTTCCC	CAG	|-|--|---|--|--|-|-|PAM
chr19:37192898-37192998	51	73	+	13	GTCCATTGGACCATTTGCCC	CGG	---|--||-----|-|-|-|PAM
chr9:57550702-57550802	32	54	+	10	GGATCTTGGCATCTCCCCGG	GGG	-||---||--|-|||-||--PAM
chr7:126817560-126817660	31	53	+	14	AGGTGCTGAGGAGAGAACAC	GGG	-|----||---------|||PAM
chr17:13231281-13231381	10	32	-	11	CAACTTGAGACCCACTCGAT	GGG	|-|||-------|-|||-|-PAM
chr6:142625941-142626041	19	41	-	13	GTGTAGCCTTTTATTTCATC	CAG	-----|--||---|-||--|PAM
chr13:84612663-84612763	7	29	-	13	GGAAGTGTTGTTCCAACCCC	CAG	-||-----|---|---||-|PAM
chr12:35553546-35553646	35	57	+	14	ACCACATTCTTCCACGGAAC	TGG	------|--|--|-|---||PAM
chr19:37192898-37192998	73	95	+	14	GAGACCTACTTCCACCAGAC	AGG	------|--|--|-|---||PAM
chr9:49128979-49129079	3	25	+	12	CGTAGCCCCTATGTATGCAG	CAG	||-------||--|-|-||-PAM
chr2:95329225-95329325	77	99	+	13	ATATATACAAAGAACTCAAG	AAG	--|-------||--|||-|-PAM
chr17:18970059-18970159	55	77	+	13	CTATCTCAAACTCACTACAG	GAG	|-|---------|-||-||-PAM
chr10:97338412-97338512	71	93	-	12	AGGGGGGGAAATATTTGCAT	TAG	-|---|-|--|--|-|-||-PAM
chr10:86641918-86642018	68	90	-	12	AGCTGCTGCCAGGGCCTCTC	TAG	-|----||--||--|--|-|PAM
chr11:42471206-42471306	3	25	-	12	CAGGGATGCAGGTCCTCAAT	TAG	|-----||---|--|||-|-PAM
chr15:100510394-100510494	33	55	+	14	GTGTGTGTGTAGGAATACGC	GAG	---------|||---|-|-|PAM
chr15:73758908-73759008	64	86	-	13	CCATGTCCTCTCCCAGCCCC	TAG	|-|-----|---|---||-|PAM
chr3:119371116-119371216	70	92	-	11	TTGCGTTTGTAGCTACCAAT	AAG	---|--|--|||||--|-|-PAM
chr10:129087146-129087246	17	39	-	12	AAAACCCGGGTGCTGTCCCA	AGG	--|----|---|||-|||--PAM
chr3:34511435-34511535	7	29	-	15	TGTAGTACACATGAGGGCAC	AAG	-|--------|------|||PAM
chr11:106330183-106330283	23	45	-	14	TGAGAAGAAGGAACCACCTC	CGG	-||-----------|-||-|PAM
chr16:18028840-18028940	2	24	+	13	TGAAGCGAGGGCCTTTCTCC	AGG	-||---------||-||--|PAM
chr7:51168646-51168746	4	26	+	13	ATGGTTCCAGATCTCTTTCC	TAG	----|-----|-||||---|PAM
chr4:137595056-137595156	58	80	+	12	CTCCATAGCTCCGTGTCATC	GGG	|--|---|-|---|-||--|PAM
chr19:6892070-6892170	58	80	-	15	TTTATAAACTCTTCAGGCAC	CAG	----|----|-------|||PAM
chr17:61606818-61606918	10	32	-	13	AAAATTATTCATTCATGAAC	TGG	--|-|---|-|----|--||PAM
chr15:12398683-12398783	57	79	+	10	TGACTCTTACACTTCCACAA	CAG	-||||-|---|--||--||-PAM
chr15:81655019-81655119	34	56	-	11	GAGCTGCGTCTTCTGCTCTC	TGG	---|||-||---||---|-|PAM
chr19:22891681-22891781	59	81	+	12	TGTGCAAGGCTGCTATCCTT	GAG	-|-----|---|||-|||--PAM
chr3:52535992-52536092	5	27	+	12	TGCTGGAGCTATGTACTGAC	CAG	-|---|-|-||--|----||PAM
chr3:157590870-157590970	6	28	-	13	ATCATTAGGTCTTACTTCAA	AAG	----|--|-|----||-||-PAM
chr15:91535299-91535399	26	48	+	15	AACTGACACTGAACTTCCAT	AGG	---------|-----||||-PAM
chr7:29253399-29253499	25	47	-	12	GATCAGTGGGGTGCCTACAG	CAG	---|-|||------||-||-PAM
chr17:83098559-83098659	68	90	+	13	CTGTTGGCATTTTGTACAAC	GAG	|---||---|------|-||PAM
chr3:52535992-52536092	64	86	-	14	AGTGGTCAAAATCCCGGGAC	AAG	-|--------|-|-|---||PAM
chr13:84612663-84612763	4	26	-	13	AGTGTTGTTCCAACCCCCAG	AGG	-|--|---|-----|-|||-PAM
chr16:71824032-71824132	54	76	+	13	AAAGACATGTAGCGGATAAC	AAG	--|------||||-----||PAM
chr15:32599218-32599318	33	55	-	13	TTAAACGTCTAAATATACAT	AAG	--|------||--|-|-||-PAM
chr6:42033589-42033689	39	61	-	11	TTTTTCTTATCGCTCTACTT	AAG	----|-|--|-|||||-|--PAM
chr8:118204535-118204635	27	49	+	13	ACTCCATCTATTTCCTCAGC	AAG	---|--|-|-----|||--|PAM
chr17:46379413-46379513	8	30	+	12	CTGTTGATCTCGTCTTGCTC	TGG	|---||---|-|---|-|-|PAM
chr3:105300831-105300931	48	70	-	12	CCAGAATGCCCTTGCTCTTC	CGG	|-|---||------|||--|PAM
chr12:37968937-37969037	34	56	+	14	ATTGAAAGCATCATCTCGAA	GAG	-------|-----||||-|-PAM
chr19:8007225-8007325	31	53	+	13	AGGAGCTTTTCCAAATTGAC	GGG	-|----|-||-----|--||PAM
chr9:47702032-47702132	60	82	+	13	ACACTTCCCCCATGCTTCTC	TAG	--|||---------||-|-|PAM
chr15:76091296-76091396	23	45	+	13	GGCTTCTATCCTTAGGCTAC	GGG	-|--|-|-|-------|-||PAM
chr15:60041639-60041739	2	24	+	11	GATCCCTGACATCTCGCCTA	CAG	---|--||--|-|||-||--PAM
chr2:26534789-26534889	48	70	-	13	TGACAGCTGCCAAGTGACAC	GAG	-|||-|-----------|||PAM
chr11:6069898-6069998	40	62	-	11	AAACCCAGTGGGCGCTTTTC	TGG	--||---||--||-||---|PAM
chr3:105465885-105465985	64	86	-	12	ATTCCATCTCAAGTCCTCAG	GAG	---|--|-|-|--||--||-PAM
chr11:75192117-75192217	50	72	+	10	CGATGGGGCAAGGGGTTCAT	GGG	|||--|-|--||---|-||-PAM
chr3:107271850-107271950	68	90	-	13	AGCTGCAAACATCTGTCTAT	AGG	-|--------|-||-||-|-PAM
chr6:29493105-29493205	66	88	+	13	TGAGGGGTGCCCTCCTACCC	TGG	-||--|--------||-|-|PAM
chr17:61688813-61688913	52	74	-	11	TCAGTCTGATGGTTGGACCC	AAG	--|-|-||-|-|-|---|-|PAM
chr1:135492321-135492421	43	65	+	12	TGCTTCCGGTACTTTGTTAC	GGG	-|--|--|-||--|----||PAM
chr6:143590030-143590130	44	66	+	11	GAAATACGTTCCATCTTGGC	GAG	--|-|--|||---|||---|PAM
chr11:107793084-107793184	72	94	-	14	GGCTGGTTGGTCTCTGACAC	TGG	-|---||----------|||PAM
chr7:26820603-26820703	39	61	-	13	AACGCAGATGCGCTTTCCTG	TAG	--------|--|||-|||--PAM
chr12:37968937-37969037	48	70	-	13	ACATGTTCTGCTGACTCTTC	GAG	--|---|-|-----|||--|PAM
chr1:135145556-135145656	10	32	-	13	TTTCCCATTTTTCAAGCCAT	GAG	---|----||--|---|||-PAM
chr9:47702032-47702132	39	61	-	13	GTAACACGGGCGGTGTACAT	TGG	--|----|---|-|-|-||-PAM
chr2:76161516-76161616	15	37	+	13	GTCTTATTTATAATAGCCAG	AAG	----|-|-|----|--|||-PAM
chr10:86641918-86642018	49	71	-	11	CTAGTTCCTTTCTCCTCAAT	CGG	|-|-|---||----|||-|-PAM
chr15:98614201-98614301	71	93	+	14	GGGCGTGGGGGTGGGGACAC	CAG	-|-|---|---------|||PAM
chr4:102367945-102368045	29	51	+	14	CGTGATGATACCTAAGACAC	CGG	||------|--------|||PAM
chr18:25576877-25576977	5	27	+	11	GGATTTTAAAATGCCTCGAA	AAG	-||-|-|---|---|||-|-PAM
chr19:6892070-6892170	64	86	-	13	TGCTCTTTTATAAACTCTTC	AGG	-|----|-|-----|||--|PAM
chr5:49058166-49058266	48	70	+	13	CCGACATTCTGCATGACCAG	TAG	|-----|--|---|--|||-PAM
chr15:102359074-102359174	40	62	-	14	TCCTGGGCCCACCGGTGCCC	AAG	-----|----|-|--|-|-|PAM
chr11:77875481-77875581	55	77	-	15	GGGGCAGAATTCTATCACAC	AGG	-|-------|-------|||PAM
chr15:73758908-73759008	71	93	-	14	CCCAACACCATGTCCTCTCC	CAG	|----------|--|||--|PAM
chr15:10192384-10192484	52	74	+	13	ACAAAGGCCTGAGTGGCCAA	AGG	--|--|---|---|--|||-PAM
chr2:146082288-146082388	52	74	+	13	ACAAGGTACAATGAGTTTAC	CGG	--|--||---|----|--||PAM
chr15:81655019-81655119	23	45	-	13	TCTGCTCTCTGGCTCTGAAT	AGG	---------|-|||||--|-PAM
chr6:120874036-120874136	6	28	+	12	CGATTAACTAGAACAGCAAC	GAG	|||-|---|-------|-||PAM
chr13:40822753-40822853	52	74	-	14	GATGTAAGAGTGTGGTAAAC	CAG	----|--|---|---|--||PAM
chr4:92748539-92748639	44	66	-	12	GCAAAGAGACATGACTCGAT	GAG	--|--|-|--|---|||-|-PAM
chr4:116054484-116054584	14	36	+	15	TAGTGAGCTCCAGATTCCAT	GAG	--------|------||||-PAM
chr18:12299593-12299693	1	23	-	12	TGATACTTCTCACCTCCCAA	CAG	-||---|--|--|---|||-PAM
chr17:61662827-61662927	40	62	+	14	ACTGAGCACCGGGACTGCAA	TGG	-----|-----|--||-||-PAM
chr7:61613442-61613542	48	70	-	11	TGATTGGTTAAATTTAGTAC	CGG	-||-||--|-|--|----||PAM
chr5:101811217-101811317	47	69	+	16	GACGCCACGAATACAGACAC	TGG	----------|------|||PAM
chr3:105300831-105300931	29	51	+	16	GTCAGAAAGGAATGAAGCAC	CGG	----------|------|||PAM
chr11:63173870-63173970	53	75	-	16	AAGAGTCAGGATGCTGTCAC	GAG	----------|------|||PAM
chr3:71568229-71568329	65	87	-	11	GGTTGGGGGTTACTCTAGAG	CAG	-|---|-|-|--||||--|-PAM
chr3:105661468-105661568	25	47	+	11	CATAAAAGTAAGCTCCAGCC	AGG	|------||-|||||----|PAM
chr18:64022240-64022340	14	36	+	13	CACAGGACATGCCTAAGAAC	TAG	|----|---|--||----||PAM
chr10:70847490-70847590	41	63	-	15	ACCACAAGGGAATCGGCAAC	AGG	-------|--|-----|-||PAM
chr17:61595668-61595768	2	24	-	12	GGAGGGCAATTCATTTCTTC	GAG	-||--|---|---|-||--|PAM
chr6:59020632-59020732	11	33	+	13	CTCGTAAGACAAACATTTAC	AGG	|---|--|--|----|--||PAM
chr9:21053248-21053348	21	43	+	16	GTTGGACAGGGAAACTATAC	AAG	--------------||--||PAM
chr6:13278241-13278341	48	70	-	13	GAGAGATGTCTACCCCGCCC	GGG	------|||---|-|--|-|PAM
chr1:41551881-41551981	1	23	+	13	TGCATAGTCTGTCTAAGTAC	AGG	-|--|----|--||----||PAM
chr11:4289497-4289597	3	25	+	14	TCTTTTCTTGGAATTTGCCC	AGG	----|---|----|-|-|-|PAM
chr17:63489924-63490024	60	82	+	12	TGTTCTTGATAACATCAGAC	AAG	-|----||-||-|-----||PAM
chr10:79533584-79533684	21	43	-	15	GTCGGTAAGAGCCTCAGCCC	CGG	------------|||--|-|PAM
chr13:26775516-26775616	70	92	-	15	TTTTGTAACTTGACATAAAC	AAG	---------|-|---|--||PAM
chr2:107062339-107062439	11	33	+	14	TATTTCAATAATTCATATAC	AGG	----|---|-|----|--||PAM
chr15:76002542-76002642	78	100	+	14	CGCTCAGGCACTGGGGGCAC	CGG	||-----|---------|||PAM
chr2:26139692-26139792	17	39	-	13	GCGCTGGCGGCCATTTGCTC	AGG	---|||-------|-|-|-|PAM
chr2:33349615-33349715	75	97	+	13	GTAGCTGCTAGGGCCTCTAG	AAG	--|-----|--|--|||-|-PAM
chr18:58249168-58249268	44	66	-	15	ATTTATATTTCATGTGCGAC	TAG	--------||------|-||PAM
chr3:6507400-6507500	2	24	-	15	TCAGCTATTCGATGGAACAC	AGG	--|-----|--------|||PAM
chr12:103059597-103059697	60	82	+	11	ATAAAATGTAAGAATTCAAT	AAG	--|---|||-||---||-|-PAM
chr4:131487470-131487570	36	58	-	14	CAGTCTTCCGGTACCTTCTC	TAG	|-----|-------||-|-|PAM
chr2:107062339-107062439	69	91	+	14	TATTAGCAACTTCTTTACAT	TAG	-----|------||-|-||-PAM
chr3:76664367-76664467	76	98	+	14	CATATGGTGGTCTAACTCAC	TAG	|---||-----------|||PAM
chr9:122732045-122732145	17	39	+	12	AGAAAGAAGACGCTAAGCTC	TGG	-||--|-----|||---|-|PAM
chr19:5746209-5746309	24	46	+	11	GGCCTCTGGAGGGAGGCCAG	TGG	-|-||-||---|----|||-PAM
chr15:98377975-98378075	13	35	+	13	CTAAATACAGTACTTTACAA	GAG	|-|---------||-|-||-PAM
chr13:51247297-51247397	3	25	-	15	GGGGGACCTGGAAATAGCAC	GGG	-|------|--------|||PAM
chr2:131059932-131060032	47	69	+	15	AACGCAGAGCAGAGTCCCCC	TGG	----------||----||-|PAM
chr15:77307838-77307938	49	71	-	14	ATCAGGTGGAGAAAACCTAC	CGG	-----|||--------|-||PAM
chr6:143590030-143590130	58	80	-	15	TACTATATCATGTACTCGCC	AAG	-----------|--|||--|PAM
chr15:12398683-12398783	5	27	+	11	CAGATGTGAACTATCACATC	AAG	|---||||-----||-|--|PAM
chr6:13278241-13278341	7	29	+	14	GGGAACCAAAATGGCTCACC	CAG	-|--------|---|||--|PAM
chr10:129101139-129101239	31	53	-	15	TATCGTGGAGGCTGGGGCAC	CAG	---|---|---------|||PAM
chr10:20884518-20884618	48	70	-	12	GGATAAAGTCATTTTCTTAC	GAG	-||----||-|--|----||PAM
chr19:53733079-53733179	56	78	-	12	AGCAACAGTGAGTCCACAGC	CGG	-|-----||-||--|-|--|PAM
chr19:53733087-53733187	48	70	-	12	AGCAACAGTGAGTCCACAGC	CGG	-|-----||-||--|-|--|PAM
chr1:88810550-88810650	32	54	-	13	CACTCGGATGGACTGGAGAC	CAG	|----|--|---||----||PAM
chr11:103288248-103288348	38	60	-	14	TCTGCTGGAACGTTATACAG	GAG	-------|---|-|-|-||-PAM
chr15:72810411-72810511	76	98	+	16	GATAATCCATGCTGTCACAC	AGG	---------|-------|||PAM
chr10:115258546-115258646	8	30	+	12	ATTCCAAGAAAGCTATAACC	AAG	---|---|--||||-|---|PAM
chr2:167851542-167851642	68	90	-	13	CAGCACACTGTGGCCGGAAC	AGG	|--|----|--|--|---||PAM
chr4:126246579-126246679	3	25	-	15	ACTGAAACTGGTCCTCCCTC	CGG	--------|---|---||-|PAM
chr2:37925883-37925983	13	35	-	11	TGTTTTTCATGGCTGTGTTC	AGG	-|--|-|--|-|||-|---|PAM
chr19:46358718-46358818	28	50	-	15	GCCAGGGTCCTCATACCCCC	CAG	-----|-------|--||-|PAM
chr15:32242253-32242353	23	45	+	14	GCTTGTGGGTCAAGCTGCAT	GAG	-------|-|----||-||-PAM
chr3:105300831-105300931	57	79	+	12	CAAGGGCATTCTGGCAGGAC	AAG	|-|--|--||----|---||PAM
chr6:42033589-42033689	51	73	+	14	GATAAGAAAAAATACTACAA	AAG	-----|----|---||-||-PAM
chr7:37478144-37478244	42	64	-	10	CGAGAGACTGAGAGCGGCAT	GGG	|||--|--|-||--|--||-PAM
chr18:19869416-19869516	43	65	-	13	TGTGTTGGGGTGGCCGGGAC	TGG	-|--|--|---|--|---||PAM
chr2:110362845-110362945	17	39	-	13	GAGGAGGGCGCCTTCTCCCG	AAG	-----|-|-----|||||--PAM
chr19:5746209-5746309	57	79	-	12	GGATGTGGAGAGGAATCACC	GAG	-||----|--||---||--|PAM
chr2:163863376-163863476	58	80	+	13	GCAAACTGCCCCATCAGCTC	TGG	--|---||-----||--|-|PAM
chr7:51168646-51168746	6	28	+	12	GGTTCCAGATCTCTTTCCTA	GGG	-|-----|-|--||-|||--PAM
chr13:43598515-43598615	16	38	-	12	GGCACATGCCCACACTCCTA	CAG	-|----||----|-||||--PAM
chr2:27413933-27414033	37	59	-	9	GGACTGTGCGTCCTGCCGGC	CAG	-|||||||----||--|--|PAM
chr10:62489598-62489698	43	65	-	11	TAAAAGAGAAAGCTCGAGGC	TGG	--|--|-|--|||||----|PAM
chr11:4289497-4289597	76	98	-	12	CCCTGTTCCTGGGCCTCCCT	GGG	|-----|--|-|--||||--PAM
chr6:64628147-64628247	57	79	+	12	CATATCAGATACCATGATAC	CAG	|---|--|-||-|-----||PAM
chr16:39075676-39075776	43	65	+	13	GGTTTTGCGTCAGCCTACAT	GGG	-|--|----|----||-||-PAM
chr6:65158362-65158462	36	58	-	13	TTTCAGAGCGTTGTCAGCCC	AAG	---|-|-|-----||--|-|PAM
chr2:131059932-131060032	45	67	-	11	AGGGGGACTCTGCTCTGCGT	TAG	-|---|--|--|||||-|--PAM
chr2:169610661-169610761	22	44	-	13	CATCAGCTCACATTGTGCCC	CAG	|--|-|-------|-|-|-|PAM
chr11:121829317-121829417	70	92	-	14	CAGACAGCTATATCCCCCAA	AAG	|-------|-----|-|||-PAM
chr2:44356500-44356600	24	46	-	15	GTCACCCAGCTGATGACCAT	AAG	-----------|-|--|||-PAM
chr11:115462513-115462613	63	85	-	13	TGGTATTGCCACAGCCTTAC	TGG	-|----||--|---|---||PAM
chr9:57550702-57550802	29	51	+	11	CAAGGATCTTGGCATCTCCC	CGG	|-|---|-||-||----|-|PAM
chr19:6136157-6136257	12	34	+	13	TCCAGGTTGTTGAGGCCCAG	AAG	-----||--|-|----|||-PAM
chr7:37478144-37478244	59	81	+	11	CTCTCGTGGGATCCCTGGGC	CAG	|----|||--|-|-||---|PAM
chr8:102021937-102022037	50	72	+	14	GGAGCTAAGATATAGTCCAA	CAG	-||------------||||-PAM
chr12:74162064-74162164	38	60	-	14	ACAGAGCAAGCGTGTTTGAC	AGG	--|--|-----|---|--||PAM
chr1:127198333-127198433	57	79	+	14	ACTATTTTGAGTGTTTTCTC	CAG	----|-|------|-|-|-|PAM
chr17:55971003-55971103	45	67	-	12	GGGCTGCTGTCCGATCCCGC	GAG	-|-|||---|------||-|PAM
chr16:13774417-13774517	78	100	-	13	CACTAACATGACCTTATCCC	CAG	|-------|-|-||---|-|PAM
chr17:61688813-61688913	69	91	+	14	GACTGAGCTCAGGGACCCAA	TGG	--------|-||----|||-PAM
chr10:68701544-68701644	70	92	+	12	GCCTTCTGTATGATGAGCCC	AAG	----|-|||--|-|---|-|PAM
chr11:33435039-33435139	7	29	+	14	GCTGTCTTCAGATACACCAG	AAG	----|-|-------|-|||-PAM
chr5:49058166-49058266	5	27	-	14	GCAAAAAGAGACAGGTGTAC	AGG	--|----|--|----|--||PAM
chr19:4072683-4072783	58	80	-	15	TTGAGGCCAGCCAGGTCCAG	AGG	-----|---------||||-PAM
chr10:79533584-79533684	45	67	+	15	AACACGCACAGCACGTCCAG	CAG	-----|---------||||-PAM
chr2:34763304-34763404	18	40	+	15	AAAACATTGGTTGCACACAC	AAG	--|---|----------|||PAM
chr17:61638722-61638822	58	80	-	12	TGAACAAACAAGTACTCCTA	GAG	-||-------||--||||--PAM
chr10:60975513-60975613	29	51	-	13	TCGGCTTGCTCTGACTCAAA	TGG	------||-|----|||-|-PAM
chr19:35886535-35886635	54	76	+	13	TTTATCACATCTCACTCCTT	TAG	----|----|--|-||||--PAM
chr10:81523587-81523687	13	35	-	16	AACACACCTGTATGTGTCAC	GGG	--------|--------|||PAM
chr1:74874436-74874536	5	27	-	14	CACTCTGAGATGTTTTCTGC	AGG	|----------|-|-||--|PAM
chr4:76293885-76293985	40	62	+	14	CTGGATACCCGGGTTTCTTC	CAG	|----------|-|-||--|PAM
chr3:71568229-71568329	70	92	-	13	TGGGAGGTTGGGGGTTACTC	TAG	-|---|--|--|---|-|-|PAM
chr11:78772393-78772493	10	32	-	15	GGCTGCTCACCCTGAGACAC	AGG	-|----|----------|||PAM
chr15:76002542-76002642	69	91	+	14	CTACCCCTGCGCTCAGGCAC	TGG	|-||-------------|||PAM
chr11:33933342-33933442	60	82	+	12	CATCTTCTCTTTATGTGCAG	AGG	|--||----|---|-|-||-PAM
chr18:22830096-22830196	14	36	-	12	AAGGCATGATTTCTCGCCCT	CAG	------||-|--|||-||--PAM
chr10:126797694-126797794	54	76	+	13	TGAGATCTGATGCCTTCTTC	TGG	-||--------||--||--|PAM
chr15:81655019-81655119	61	83	+	12	AGCATTACCTGGGGCTCCCT	GGG	-|--|----|-|--||||--PAM
chr18:57133372-57133472	16	38	-	11	CTGCTGCAGCTGCTGCCTCC	AGG	|--|||-----|||--|--|PAM
chr17:56716563-56716663	77	99	+	14	TTGGCGCGACCCAGCTCATC	CAG	-----|-|------|||--|PAM
chr15:84483884-84483984	30	52	+	15	CCTTCATCCAGCAAGGACAC	GGG	|-----|----------|||PAM
chr13:73831867-73831967	55	77	+	15	CCCACCTTGGCAAAACACAC	CAG	|-----|----------|||PAM
chr11:6069898-6069998	63	85	+	11	TGTTGGTGGCTCCTCTGTAG	TAG	-|---|||----||||--|-PAM
chr2:164232848-164232948	34	56	+	12	GGTGACTTTGAACTTCCGGC	CAG	-|----|-|-|-||--|--|PAM
chr5:36869122-36869222	43	65	+	12	GATCTGGCGTGGAAATCTCC	AGG	---|||---|-|---||--|PAM
chr3:105481046-105481146	39	61	-	12	TCTGGGTGCTCGCATCACCC	CAG	-----|||-|-||----|-|PAM
chr10:129101139-129101239	77	99	+	11	TGTGTGTATGTGAGATACAT	GGG	-|--|||-|--|---|-||-PAM
chr1:134098877-134098977	23	45	+	12	CACTGTCAACAGCTCTGCCT	TGG	|---------||||||-|--PAM
chr2:160924805-160924905	48	70	-	14	GGTTGAAATTGAAAATGAAC	CGG	-|------||-----|--||PAM
chr3:120594069-120594169	77	99	+	14	CATTCTGACTCACATTTCTC	TGG	|--------|--|--|-|-|PAM
chr8:13517592-13517692	24	46	-	12	TCCCATGGGTAGAGGTCAAA	AAG	---|---|-|||---||-|-PAM
chr2:5698579-5698679	64	86	+	15	ATCAACTAAAGACAAGCCTC	CAG	------|-----|---||-|PAM
chr15:72810411-72810511	35	57	+	14	TGGTGACTGGCGCACGGCCC	CAG	-|---------||-|--|-|PAM
chr15:10192384-10192484	29	51	+	14	CTGTTAGACCGGTCTTAGAC	CGG	|---|------|---|--||PAM
chr2:167851542-167851642	31	53	+	10	AGAGTGTGGAGGAGCCCAGC	GAG	-||-||||---|--|-|--|PAM
chr1:26340456-26340556	29	51	+	15	GTTGCCCATCATTGATTAAC	CGG	--------|-|----|--||PAM
chr15:85812193-85812293	46	68	+	13	TGTACGTCCTGATCTGCCTC	CAG	-|---||--|------||-|PAM
chr11:116232599-116232699	12	34	+	13	TAGGGGCGGGACCCCACACC	TGG	-----|-|--|-|-|-|--|PAM
chr4:107149971-107150071	34	56	+	15	TGCAGTCAGAAAACAACGAC	CAG	-|--------|-----|-||PAM
chr15:48646320-48646420	18	40	+	12	TCATGTTTTTGTCACAGCAA	TAG	--|---|-||--|-|--||-PAM
chr17:29440108-29440208	71	93	-	15	AGTAGGCTGGCAACTGGCAC	TAG	-|---|-----------|||PAM
chr4:91156612-91156712	25	47	+	15	AAGAATATTCCTAACACCAG	CAG	--------|-----|-|||-PAM
chr14:45871400-45871500	75	97	+	12	TCCCCGGGTGGGGTAGTCTC	TGG	---|-|-||--|-|---|-|PAM
chr3:80776139-80776239	11	33	-	13	TCCAAATGTCATGAAGCCAA	AAG	------|||-|-----|||-PAM
chr2:154710376-154710476	47	69	-	14	TGGGGCTTCAAAGGATGAAC	GGG	-|----|---|----|--||PAM
chr2:4748775-4748875	11	33	-	12	CATCTGGCAAGAAGCTTCAG	CAG	|--|||--------||-||-PAM
chr17:61648241-61648341	53	75	-	16	TCTTCAAGCATTAAAAACAC	TAG	-------|---------|||PAM
chr2:180821602-180821702	24	46	-	16	ATCTCTAGCATTGAAATCAC	CAG	-------|---------|||PAM
chr2:164232848-164232948	1	23	-	11	CCGCGCAGCAAGCTCAAGGC	AGG	|--|---|--|||||----|PAM
chr9:49128979-49129079	17	39	+	13	ATGCAGCAGTCTATTTGCAA	AAG	---|-|---|---|-|-||-PAM
chr19:15675075-15675175	64	86	-	11	TGACCTGGTCACTAGTCTTC	CAG	-|||---||-|----||--|PAM
chr2:160408759-160408859	32	54	-	14	ATCCCGGTCAGGACAGCCCC	TGG	---|-|-----|----||-|PAM
chr17:61648241-61648341	45	67	-	15	CATTAAAAACACTAGGCGAC	AGG	|---------|-----|-||PAM
chr13:59246308-59246408	41	63	+	13	TGGGACAGCGAGTCGTCAGC	CAG	-|-----|--||---||--|PAM
chr15:36855098-36855198	39	61	+	12	GAGCCATGTGCGTGGTGCAG	AGG	---|--|||--|---|-||-PAM
chr2:32396894-32396994	13	35	+	13	CATGCTCCTTTCCTGCACCC	AGG	|-------||--||---|-|PAM
chr2:32396905-32397005	2	24	+	13	CATGCTCCTTTCCTGCACCC	AGG	|-------||--||---|-|PAM
chr12:35553546-35553646	54	76	+	13	CTGGGCACTTCCCTTATCTC	CAG	|-------||--||---|-|PAM
chr11:100548130-100548230	22	44	-	15	TCCTAACTCCATATGCCCAT	CAG	----------|--|--|||-PAM
chr7:101099937-101100037	42	64	+	14	GTTAACCCGGAGCACAGCAG	CAG	----------|||-|--||-PAM
chr1:185850485-185850585	3	25	-	13	GATTTGAAACCCTTCTCCCA	AGG	----||-------|||||--PAM
chr1:185850484-185850584	4	26	-	13	GATTTGAAACCCTTCTCCCA	AGG	----||-------|||||--PAM
chr6:87906850-87906950	10	32	+	12	GCCCCGGGCTGTGTTTCTAA	AGG	---|-|-|-|---|-||-|-PAM
chr17:47811862-47811962	24	46	+	13	TTACACTTGATCTTAGCCAA	AAG	--||--|------|--|||-PAM
chr15:76843898-76843998	44	66	+	14	CCGGAGCGAGCAGGGCCAAC	CAG	|----|-|--------|-||PAM
chr6:142625941-142626041	41	63	+	14	CCCAGGGGCGCAAGGGCGAC	GAG	|----|-|--------|-||PAM
chr17:69384165-69384265	70	92	-	13	CACAGAGCCAGGCTTTCCCA	AAG	|----------|||-|||--PAM
chr11:106330183-106330283	4	26	+	13	AGCTCCTTGTTCCCATCTTC	CGG	-|----|--|--|--||--|PAM
chr16:13774417-13774517	61	83	+	10	GTAAAGTATTGGCTTCCCTG	GGG	--|--||-||-|||--||--PAM
chr3:107918363-107918463	11	33	-	12	GTGATGAATTGTCTTGCTGC	AGG	----||--||--||--|--|PAM
chr4:76293885-76293985	3	25	+	12	CTAATGAAGACATCCTTCAA	CAG	|-|-||--------||-||-PAM
chr11:51038473-51038573	6	28	-	13	AACAATGGCTAACCCTGTGC	AGG	-------|-||-|-||---|PAM
chr1:5772424-5772524	69	91	+	14	CACAGCTAGATGAAAACCTC	TAG	|-----|----|----||-|PAM
chr15:76091296-76091396	16	38	+	12	ATCCCATGGCTTCTATCCTT	AGG	---|--||----||-|||--PAM
chr18:19869416-19869516	24	46	+	14	CACAGCACTCCCACCTCACC	CAG	|-------|-----|||--|PAM
chr15:86068119-86068219	32	54	+	14	TCAGGGCTGGGGAGGCCCGC	AGG	--|--|-----|----||-|PAM
chr10:104330955-104331055	16	38	+	12	GACATCTGTTTTAAATCATC	TAG	----|-||||-----||--|PAM
chr5:49058166-49058266	33	55	-	14	AATGTCGGTATCTCTTAGAC	CAG	----|--||------|--||PAM
chr17:5402870-5402970	12	34	+	13	TCAGCTGGCTCCCTTGGCCC	TAG	--|----|-|--||---|-|PAM
chr3:105465885-105465985	52	74	-	12	GTCCTCAGGAGGCACTGAGC	TAG	---||--|---||-||---|PAM
chr11:75192117-75192217	24	46	+	12	CCCAAGTCTGCCCAATACAT	TGG	|----||-|---|--|-||-PAM
chr8:3383490-3383590	66	88	+	15	AGTTCAACCACTTAGTCCAA	TGG	-|-------------||||-PAM
chr4:126246579-126246679	2	24	-	14	CTGAAACTGGTCCTCCCTCC	GGG	|-----------|||-|--|PAM
chr2:37925883-37925983	70	92	-	13	TCTGTTCCTGGGCTGACACC	TAG	----|---|--|||--|--|PAM
chr2:30760297-30760397	62	84	-	13	GGCCCAGCAGAGGAAGCCAG	GGG	-|-|------||----|||-PAM
chr5:101597553-101597653	47	69	+	13	TGCCGTGTAAAGAAAACCAG	AAG	-|-|------||----|||-PAM
chr3:112241967-112242067	45	67	+	12	TGATCGGCTATGTACAACTC	TAG	-||--|--|--|--|--|-|PAM
chr17:61648241-61648341	68	90	-	14	TCCTACTTTGCAGTATCTTC	AAG	------|-|----|-||--|PAM
chr6:142625941-142626041	24	46	+	13	TGAAATAAAAGGCTACACCC	AGG	-||--------|||---|-|PAM
chr15:64693705-64693805	16	38	+	13	CTATAACTTGGCAGCTTCAA	TGG	|-|-----|-----||-||-PAM
chr19:53733087-53733187	63	85	-	10	CAACAGTGAGTCCACAGCAA	CAG	|-||-|||----|-|--||-PAM
chr19:53733079-53733179	71	93	-	10	CAACAGTGAGTCCACAGCAA	CAG	|-||-|||----|-|--||-PAM
chr15:12398683-12398783	16	38	+	13	TATCACATCAAGCTGATCAT	GGG	---|------||||---||-PAM
chr17:61074001-61074101	25	47	+	14	TTAATACTAGGAATTTTCCC	TAG	--|-|--------|-|-|-|PAM
chr17:24893639-24893739	55	77	+	15	GCCTATAGCCACTGTTGTAC	CAG	-------|--|----|--||PAM
chr5:101823451-101823551	8	30	+	14	ACCAGGAAGGCCCTCCACAG	CAG	-----|------|||--||-PAM
chr11:113836748-113836848	8	30	+	13	AGAGATGACAATGTGTTCAG	TGG	-||-------|--|-|-||-PAM
chr11:115462513-115462613	44	66	+	11	AGGCTGCGGTCACAAAGGAC	CAG	-|-|||-|-|--|-----||PAM
chr15:85812193-85812293	47	69	+	12	GTACGTCCTGATCTGCCTCC	AGG	--||----|-|-||--|--|PAM
chr17:27052134-27052234	36	58	-	11	CTATTCCCCGAGTTCTGAAG	GGG	|-|-|-----||-|||--|-PAM
chr10:80173814-80173914	9	31	+	12	TGGCTGGCAATCCAACCCAA	TAG	-|-|||------|---|||-PAM
chr14:45871400-45871500	77	99	-	13	ATCCAGAGACTACCCCACCC	GGG	---|-|-|----|-|--|-|PAM
chr11:4289497-4289597	77	99	-	12	ACCCTGTTCCTGGGCCTCCC	TGG	---||||----|--|--|-|PAM
chr9:102479130-102479230	15	37	-	13	ATGCTCCTGGTCCTCTGAGC	TAG	---||-------||||---|PAM
chr4:81042181-81042281	55	77	+	13	GAAAATCATGAGTAGTTCAT	TGG	--|-----|-||---|-||-PAM
chr6:13278241-13278341	70	92	-	13	CGGGCCACCTTCCCTGCCAG	AGG	||-------|--|---|||-PAM
chr19:40946565-40946665	1	23	-	11	GCACTGTGAGGAATAGAGAC	AAG	--||||||-----|----||PAM
chr19:29945751-29945851	64	86	+	15	GAAAGTACAGCATTCAAGAC	CAG	--|----------||---||PAM
chr19:29945750-29945850	65	87	+	15	GAAAGTACAGCATTCAAGAC	CAG	--|----------||---||PAM
chr15:78768177-78768277	78	100	+	12	CAGGTGTGACCTGGCGTGAC	TGG	|---||||------|---||PAM
chr15:76002542-76002642	36	58	+	15	CTGCCTCTGCGCTCGGGCAC	AGG	|--|-------------|||PAM
chr1:24891719-24891819	8	30	-	15	CATCATGTAGCTGGTATCAC	AGG	|--|-------------|||PAM
chr15:81655019-81655119	40	62	+	14	AGCAGAAGACGCAGCTCTCC	CAG	-|-----|------|||--|PAM
chr2:38673846-38673946	41	63	+	13	CAGAGCTGCCGACCCAGCCC	TGG	|-----||----|-|--|-|PAM
chr17:83098559-83098659	20	42	-	13	GAAGTACCCCACCTGCTCTC	AGG	--|-|-----|-||---|-|PAM
chr16:32557483-32557583	72	94	+	15	TTTTGTATTTTCAATTTGAC	AGG	--------||-----|--||PAM
chr11:70256233-70256333	44	66	+	14	TTTCACGAGTTTATTTCTTC	CAG	---|-----|---|-||--|PAM
chr16:95640657-95640757	45	67	-	15	TGCAACATGTCATCAGCGAC	AGG	-|-------|------|-||PAM
chr19:8039077-8039177	10	32	+	14	TTAGGTCTTCCAATCCACGC	CAG	--|-----|----||--|-|PAM
chr1:134098877-134098977	61	83	+	14	CCCAGTGCACACCCTGCCAG	GGG	|---------|-|---|||-PAM
chr17:72689173-72689273	63	85	+	13	TGCAATTTTCCAGTTTACAG	TAG	-|----|-|----|-|-||-PAM
chr1:5772424-5772524	10	32	+	13	AAGTTCTTAGTGTTCTTTTC	TAG	----|-|----|-|||---|PAM
chr11:61732708-61732808	3	25	+	15	ATGTGCGTGTGTCTGAGTAC	AGG	---------|--||----||PAM
chr15:84764385-84764485	4	26	+	11	GGCCTGGAGACGCTTAACAG	AAG	-|-|||-----|||---||-PAM
chr9:67783564-67783664	20	42	-	13	CCTATGATATGATCAGCCTC	AGG	|---||---|------||-|PAM
chr3:107918363-107918463	31	53	+	14	CACATTGAGAGCATGTACCC	GAG	|---|--------|-|-|-|PAM
chr9:55223680-55223780	55	77	+	13	CCAAATATTTTAAGCAAAAC	TAG	|-|-----||----|---||PAM
chr2:26139692-26139792	74	96	-	13	TAGCTAAGCCTCCCCGGCTC	GGG	---||--|----|-|--|-|PAM
chr5:36869122-36869222	21	43	+	15	TACAAAGCCCAAGGCTGCAG	CAG	----------|---||-||-PAM
chr15:84483884-84483984	55	77	+	13	ACCCAATCCTCCACCTCAAG	AAG	---|--|--|----|||-|-PAM
chr16:32557483-32557583	62	84	-	13	TGAAAATACAAAAACCTAAC	CAG	-||---|---|---|---||PAM
chr1:74874436-74874536	67	89	-	15	CATACAGTATTTAGACCTAC	AGG	|--------|------|-||PAM
chr19:41813132-41813232	41	63	+	13	GCACCTTTCCGTGGCTGCAA	AAG	--||--|-------||-||-PAM
chr5:126905063-126905163	68	90	-	14	GATGTTGTGAACATATTCAG	CAG	----|-----|--|-|-||-PAM
chr11:86057919-86058019	15	37	-	14	GGGTCTCATAGATTCCACTC	TGG	-|------|----||--|-|PAM
chr10:43162444-43162544	10	32	+	15	GCGTCAAAATCAATTCCCAA	CAG	---------|---|--|||-PAM
chr12:109282511-109282611	29	51	-	14	ACGTAAAAATCGCCCATCAT	GAG	---------|-||-|--||-PAM
chr6:120874036-120874136	54	76	-	14	TAATCTGTCTGCTTGTCACC	CAG	--|------|---|-||--|PAM
chr8:118204535-118204635	6	28	-	12	GTCCCTCTATATCTCTGCCT	CAG	---|-----||-||||-|--PAM
chr6:67468888-67468988	26	48	-	12	TTATAATATGTGCTATATTC	TAG	--|---|-|--|||-|---|PAM
chr13:40822753-40822853	15	37	+	14	ATGAATTTGGTACTATCTAG	GAG	------|-----||-||-|-PAM
chr8:107205647-107205747	9	31	-	15	ACTTGCATTAATACACCCCC	AGG	--------|-|-----||-|PAM
chr8:41000649-41000749	7	29	+	13	TGCTGTAGGGTGTTCTGTGC	AAG	-|-----|---|-|||---|PAM
chr11:6069898-6069998	74	96	-	13	CCAGACAGAGTCTACTACAG	AGG	|-|----|------||-||-PAM
chr17:61638722-61638822	28	50	-	10	CGACTAAACCACCAATCAAA	TAG	|||||-----|-|--||-|-PAM
chr2:30784070-30784170	36	58	-	12	CATCAGAACGTTCCCTCCTT	TGG	|--|-|------|-||||--PAM
chr2:30760297-30760397	59	81	+	13	TGACCCCTGGCTTCCTCTGC	TGG	-|||----------|||--|PAM
chr2:164232848-164232948	46	68	-	11	GGCAGAGGTAAGCTGGCCGG	AAG	-|-----||-||||--||--PAM
chr11:78772393-78772493	14	36	+	12	TGTCTCAGGGTGAGCAGCCC	CAG	-|-||--|---|--|--|-|PAM
chr17:72689173-72689273	22	44	+	12	GGAACCAGGAAACCCAACAA	AAG	-||----|--|-|-|--||-PAM
chr10:80173814-80173914	50	72	+	12	CGTGGTTTTCACTATGCCAA	GAG	||----|-|-|-----|||-PAM
chr11:74763627-74763727	29	51	-	14	CCGTGAAATCCCTTCCTCTC	TAG	|-------|----||--|-|PAM
chr11:98438365-98438465	19	41	-	11	GAACAGTCTTGCTTGGACTC	GAG	--||-||-||---|---|-|PAM
chr8:102021937-102022037	53	75	+	13	GCTAAGATATAGTCCAACAG	AGG	-----|---|||--|--||-PAM
chr15:77307838-77307938	33	55	+	12	GTGCAGTTAGGTCTGTCCGG	TAG	---|-||-----||-|||--PAM
chr15:83371207-83371307	40	62	-	16	TAGGAACTAGCTCGATAGAC	TAG	------------|--|--||PAM
chr11:87570613-87570713	61	83	+	12	CTCTGCCCTTGGCAGTCCCG	TGG	|-------||-||--|||--PAM
chr1:134530762-134530862	71	93	-	12	GAAGTGCTCTGGGAGTGCAG	AGG	--|-||---|-|---|-||-PAM
chr19:15675075-15675175	60	82	+	14	CTGACTGGAAGACTAGTGAC	CAG	|------|----||----||PAM
chr11:63455710-63455810	11	33	-	13	TCTGTCAGAAATGTCTGTTC	TAG	----|--|--|--|||---|PAM
chr17:56716563-56716663	33	55	-	13	AGGCCCGGCGGACATCCCAA	AGG	-|-|---|----|---|||-PAM
chr12:35572099-35572199	74	96	+	15	ACTAGTGGCTGCTGATAGAC	AGG	-------|-|-----|--||PAM
chr5:30382835-30382935	57	79	+	12	GATACATGTGTGCTCGGAGC	TGG	------|||--||||----|PAM
chr2:110362845-110362945	3	25	-	12	CTCCCGAAGCCGCTGACACC	CGG	|--|-|-----|||--|--|PAM
chr11:46288743-46288843	61	83	+	12	AAAAAGTGGCTTCCCCCACC	TAG	--|--|||----|-|-|--|PAM
chr17:61638858-61638958	73	95	+	12	AGGCACTGGCACAGCCTCTC	AGG	-|-|--||--|---|--|-|PAM
chr7:61613442-61613542	74	96	-	12	CTCCCCAGTGAAGAGTCAGC	TGG	|--|---||-|----||--|PAM
chr11:78772393-78772493	45	67	+	12	CCTGTCGTCTTGCTTTGTTC	AGG	|---|----|-|||-|---|PAM
chr4:102367945-102368045	51	73	+	14	GCAGGAGGAAATAGCCAAAC	AGG	--|----|--|---|---||PAM
chr8:106612338-106612438	25	47	-	14	ACAGCCTTGAGTCTGGTAAC	AGG	--|---|-----||----||PAM
chr17:61725036-61725136	49	71	+	12	ACGTTAAGATATGTCTTTAG	AAG	----|--|-||--|||--|-PAM
chr17:61596010-61596110	24	46	-	13	AGGGATGGTGATTCTACCAG	AAG	-|-----||-|-----|||-PAM
chr7:126817560-126817660	11	33	+	11	CAAGTTCTGCAGCTCCGGGC	AGG	|-|-|-----|||||----|PAM
chr19:22891681-22891781	76	98	-	14	AGCTCAAGGAGCGTCAACTC	AAG	-|-----|-----||--|-|PAM
chr3:133754837-133754937	36	58	-	13	CTTTCTTCGCAGTTTCTCTC	AGG	|-----|---||-|---|-|PAM
chr2:160408759-160408859	49	71	+	14	CGGGATGTCCCCATGTTCTC	TAG	||-----------|-|-|-|PAM
chr1:134178012-134178112	42	64	+	12	AGAGTCTCGCTGAGGCCCAT	GGG	-||-|-|----|----|||-PAM
chr4:131487470-131487570	37	59	+	14	TAGAGAAGGTACCGGAAGAC	TGG	-------|-||-|-----||PAM
chr2:44356500-44356600	19	41	+	13	CTTTCCTTATGGTCATCAGC	TGG	|-----|--|-|---||--|PAM
chr12:37968937-37969037	76	98	-	15	GCCTGAAAAGATCCAGCCAT	GAG	----------|-|---|||-PAM
chr9:57550702-57550802	47	69	-	15	GTGGATGGGGACACACCCCC	GGG	-------|--|-----||-|PAM
chr15:86068119-86068219	38	60	-	13	AGCTGGCCTGCGGGCCTCCC	CAG	-|---|--|--|--|--|-|PAM
chr15:57092971-57093071	77	99	+	14	ACAGAGCAGCCACATTTCCC	AAG	--|--|------|--|-|-|PAM
chr15:57092975-57093075	73	95	+	14	ACAGAGCAGCCACATTTCCC	AAG	--|--|------|--|-|-|PAM
chr17:61688813-61688913	47	69	+	13	GAACGCTTGGGTCCAACCAT	CAG	--||--|-----|---|||-PAM
chr4:130797417-130797517	50	72	+	14	CGTGGACTGGGAGGCGCCAG	GGG	||------------|-|||-PAM
chr19:35886535-35886635	68	90	-	11	CCACATGTATTGATCTAAAG	GAG	|-||-----|-|-|||--|-PAM
chr16:65326788-65326888	11	33	-	14	TGCAGCATGAACATTTGCAG	AGG	-|--------|--|-|-||-PAM
chr8:106612338-106612438	74	96	+	13	GAAACCCACTTCCTTTCCTG	AGG	--|------|--||-|||--PAM
chr11:116232599-116232699	68	90	+	13	ATGCGATCTGCGTCATCTTC	CAG	---|--|-|--|---||--|PAM
chr4:131457108-131457208	31	53	+	15	GTTTGCAGCGGAGACTCATC	GGG	-------|------|||--|PAM
chr17:61673524-61673624	6	28	-	12	AGGGATAGTAAACTATTTCC	AAG	-|-----||-|-||-|---|PAM
chr2:180821602-180821702	23	45	-	13	TCTCTAGCATTGAAATCACC	AGG	---||----|-|---||--|PAM
chr5:52484553-52484653	35	57	+	13	AACCAGGGATGCATACGGAC	TGG	---|-|-|-|---|----||PAM
chr5:49058166-49058266	45	67	+	13	ATACCGACATTCTGCATGAC	CAG	--||-|---|----|---||PAM
chr1:26340456-26340556	26	48	-	16	GTTAATCAATGATGGGCAAC	CAG	---------|------|-||PAM
chr1:190021416-190021516	66	88	-	11	GGACAAGGGTGGGCCCACAG	TAG	-|||---|-|-|--|--||-PAM
chr10:39326817-39326917	71	93	+	13	AGTGAATGAATGACCAGCTC	TAG	-|----||---|--|--|-|PAM
chr17:61757677-61757777	67	89	+	14	ATTTTTGCATCAATATTCAT	AAG	----|----|---|-|-||-PAM
chr8:106612338-106612438	69	91	-	13	GGAAAGGAAGTGGGTTTCTC	AGG	-||--|-----|---|-|-|PAM
chr18:14302163-14302263	12	34	+	12	CTCCAGGAAGGGCATTCTAA	GAG	|--|-|-----||--||-|-PAM
chr12:35553546-35553646	55	77	+	14	TGGGCACTTCCCTTATCTCC	AGG	-|------|----|-||--|PAM
chr3:34511435-34511535	26	48	+	13	TACATATGCCCTAGCTCGAA	GAG	----|-||------|||-|-PAM
chr16:18028840-18028940	18	40	-	12	GGGAAATGGGTGGTTTCCTG	GAG	-|----||---|-|-|||--PAM
chr19:38276638-38276738	74	96	+	14	AAATGACGTCCCTGGACCTC	AGG	--|----||-------||-|PAM
chr10:62489598-62489698	60	82	-	11	CACAGGAGTTTGAACACTAA	AAG	|----|-|||-|--|-|-|-PAM
chr2:163863376-163863476	77	99	-	14	TCCGGCAGCTACTCCAGCCC	CAG	-------|-||---|--|-|PAM
chr7:26820603-26820703	52	74	+	10	CATCTGCGTTGGGGAGGCCC	TGG	|--|||-|||-|-----|-|PAM
chr19:43028933-43029033	78	100	+	12	CTTTAGCTTTGTTCCTCCCA	TAG	|----|--||----||||--PAM
chr8:88189889-88189989	57	79	-	13	AGCTCTGGGCATTTCTTGTC	TGG	-|-----|--|--|||---|PAM
chr4:129026229-129026329	40	62	+	15	GTCTGTCTCTCGATTAAGAC	AGG	---------|-|-|----||PAM
chr10:43162444-43162544	61	83	-	15	GGGGCAAGCGGCAAGCCGAC	TGG	-|-----|--------|-||PAM
chr2:37925883-37925983	64	86	+	13	CCACCACTAGGTGTCAGCCC	AGG	|-||---------||--|-|PAM
chr15:76002542-76002642	74	96	-	13	TGCCCCCAGTGCCTGAGCGC	AGG	-|-|-----|--||---|-|PAM
chr2:167851542-167851642	2	24	+	14	GGCACTCAATAAGTGCTAAC	TAG	-|-------||--|----||PAM
chr1:134098877-134098977	58	80	+	13	GTGCCCAGTGCACACCCTGC	CAG	---|---||---|-|-|--|PAM
chr19:41913772-41913872	18	40	+	13	CTCAGGCGGAGGAAGGCCAG	GGG	|----|-|---|----|||-PAM
chr5:92081699-92081799	58	80	-	15	TCAAACAAAGCACACAAAAC	TAG	--|---------|-|---||PAM
chr2:27413933-27414033	18	40	+	16	CCTTGAGACCCAGATCACAC	TGG	|----------------|||PAM
chr18:75342042-75342142	70	92	-	13	TTCCCTGGTTGTGACCTCTC	CAG	---|---|||----|--|-|PAM
chr9:78742549-78742649	54	76	-	12	GGGTAGGCTTTGTTACCAGC	CAG	-|---|--||-|-|--|--|PAM
chr17:61638858-61638958	59	81	-	11	CCAGTGCCTGACAAATACAG	AAG	|-|-||--|-|----|-||-PAM
chr15:10192384-10192484	29	51	-	12	CCGGTCTAAGACCGGTCTAA	CAG	|---|-|---|-|--||-|-PAM
chr18:57133372-57133472	16	38	+	14	CCTGGAGGCAGCAGCTGCAG	CAG	|------|------||-||-PAM
chr17:28497820-28497920	36	58	-	15	GTAAGCACGCACTCATATAC	AAG	--|-------|----|--||PAM
chr2:5698579-5698679	34	56	+	13	ACAAGGATTGTCAACTCGAT	AGG	--|--|--|-----|||-|-PAM
chr8:123652457-123652557	19	41	-	14	ACAGAAGTGGGCCTGTCAAG	AGG	--|---------||-||-|-PAM
chr3:85800687-85800787	21	43	-	16	GATGCAGACAGTCAAACCTC	TGG	------------|---||-|PAM
chr4:54894491-54894591	8	30	+	13	GACTGATTTCTGTTTTCCCT	AAG	------|-|--|-|-|||--PAM
chr19:41913772-41913872	1	23	+	14	AGAGGCCTCCATGCAGCCTC	AGG	-||-------|-----||-|PAM
chr2:43225931-43226031	58	80	+	13	TGTCAAAAGTCAGGCTCTAG	GGG	-|-|-----|----|||-|-PAM
chr13:43598515-43598615	20	42	+	15	AGGAGTGTGGGCATGTGCCC	TGG	-|-----------|-|-|-|PAM
chr11:106330183-106330283	54	76	+	15	AGGGCTCTCCCCGTTTTCCC	CAG	-|-----------|-|-|-|PAM
chr12:42464915-42465015	72	94	+	11	AGCATATTTTAAATGATCAA	GAG	-|--|-|-|||--|---||-PAM
chr18:76714979-76715079	29	51	-	13	CGGGCACATGTGCAGGTGAC	CGG	||------|--||-----||PAM
chr16:23703527-23703627	72	94	+	13	GGAATTGCAGTGGTGAAGAC	AGG	-||-|------|-|----||PAM
chr8:41000649-41000749	71	93	+	14	TTTCCACTGCCTGTCTCCTG	AAG	---|---------|||||--PAM
chr2:160408759-160408859	16	38	+	14	ACATCCACATGGTCGCCCAG	GGG	--|------|-|----|||-PAM
chr13:40822753-40822853	49	71	-	14	GTAAGAGTGTGGTAAACCAG	CGG	--|------|-|----|||-PAM
chr9:57550702-57550802	61	83	-	11	CTGTTCTTCCAGCTGTGGAT	GGG	|---|-|---||||-|--|-PAM
chr1:88810550-88810650	20	42	+	13	CCTAAATGGCTCCTGGTCTC	CAG	|-----||----||---|-|PAM
chr11:4458504-4458604	30	52	+	14	TACACATCCTAAGCCAGCCC	GAG	------|--||---|--|-|PAM
chr10:119241137-119241237	70	92	-	13	TACATGTCACCTCTGATCTC	TGG	----|||-----||---|-|PAM
chr1:86687405-86687505	20	42	-	13	TCCTGTCCTTGGCTCCTGTC	CAG	--------||-||||----|PAM
chr8:106612338-106612438	13	35	+	14	AATTTTCCTCTGCCTGTTAC	CAG	----|---|--||-----||PAM
chr3:121861528-121861628	59	81	-	14	ACCTTAAATACCATATTCAG	CAG	----|---|----|-|-||-PAM
chr9:120301457-120301557	49	71	-	14	CATGGAGGGATGTTACTTAC	CGG	|------|---|-|----||PAM
chr9:122013835-122013935	27	49	+	12	GAGGTGGGGCAGGTAAGCAG	AGG	----||-|--||-|---||-PAM
chr10:126797694-126797794	70	92	-	14	GCTGTCTTCAGACATACCAG	AAG	----|-|-----|---|||-PAM
chr8:125401335-125401435	27	49	-	15	GTTACCCAAGCCCTCCACAG	GGG	------------|||--||-PAM
chr15:27998800-27998900	59	81	+	14	GCTGGCTCTCGATTCCCAGC	AGG	------|-|----||-|--|PAM
chr3:96197158-96197258	25	47	-	13	GGGATCTGCGGCTGCAGGAC	CAG	-|--|-||------|---||PAM
chr15:10192384-10192484	18	40	+	14	AGTGGGAGAGCCTGTTAGAC	CGG	-|---|-|-------|--||PAM
chr4:95012966-95013066	21	43	+	13	AACCTTCCTCCACAGTTCAG	GGG	---||---|---|--|-||-PAM
chr10:86641918-86642018	14	36	+	13	ACTCTCACTGGACAGTTCAA	TAG	---||---|---|--|-||-PAM
chr11:63173870-63173970	20	42	+	12	CTGTGGTCAGAGGTGCCAGC	TGG	|----||---||-|--|--|PAM
chr16:65326788-65326888	65	87	+	14	CACCACGCCCCACCATTCTC	CAG	|--|--------|--|-|-|PAM
chr18:24800662-24800762	2	24	-	15	GTGTGATAGAGTCTAGGGAC	TGG	------|-----||----||PAM
chr5:101823451-101823551	22	44	-	11	CCATCGATGGATCTCTGCTG	TGG	|-|--|----|-||||-|--PAM
chr11:115462513-115462613	64	86	+	14	CAGTAAGGCTGTGGCAATAC	CAG	|------|-|----|---||PAM
chr15:81812155-81812255	3	25	+	10	TGTATGTCTTTGGTCCGTCC	TGG	-|--|||-||-|-||----|PAM
chr2:33349615-33349715	45	67	-	13	TCCAGGTTCTGGCCTCACGC	TGG	-----||--|-||----|-|PAM
chr1:86687405-86687505	19	41	+	15	TCTGGACAGGAGCCAAGGAC	AGG	----------|||-----||PAM
chr2:165696534-165696634	74	96	+	15	AAGGCACAGCAGCCAGGAAC	AGG	----------|||-----||PAM
chr11:75192117-75192217	7	29	+	15	TTCTCACACTCACACCGCCC	AAG	---------|--|-|--|-|PAM
chr2:154710376-154710476	75	97	+	12	AGACCCTCCAACCCAGAAAC	AGG	-|||--|---|-|-----||PAM
chr10:109613096-109613196	31	53	-	14	CTGCGTGTTACCTATTTTAC	TGG	|--|----|------|--||PAM
chr1:127198333-127198433	75	97	+	13	TCCAGGATTATGTTATCCTT	TAG	-----|--|--|-|-|||--PAM
chr4:59197118-59197218	40	62	+	12	AGGGTGAGGCCGACATTCAG	AAG	-|--||-|---|---|-||-PAM
chr15:38213701-38213801	16	38	+	13	TGATGCACCAGGATCTATTC	TGG	-||--------|-|||---|PAM
chr10:81523587-81523687	65	87	-	12	TGAGTCGTGCATCTGGCTGC	GGG	-||-|-----|-||--|--|PAM
chr19:11717163-11717263	29	51	-	15	GCGACAGACAAGTAGACCAA	TGG	----------||----|||-PAM
chr10:101740000-101740100	48	70	-	15	GTGACAGACAAGTAGACCAA	CGG	----------||----|||-PAM
chr11:94264382-94264482	66	88	-	14	CCAGCTATCCCACAATGCCC	AGG	|-|---------|--|-|-|PAM
chr10:79339140-79339240	75	97	-	10	CCATAGGATTTGCTCCAAAG	AAG	|-|--|--||-||||---|-PAM
chr18:58249168-58249268	12	34	-	15	AATATTCCCCATGAGCCCCC	AAG	----|-----|-----||-|PAM
chr3:86128504-86128604	16	38	-	14	TGGAGATACAGGGTTAAGAC	AGG	-|----|----|-|----||PAM
chr1:20273017-20273117	1	23	-	11	TGAGGTTGAAAGGTTTGACC	CAG	-||---||--||-|-|---|PAM
chr1:131116606-131116706	12	34	-	14	GACAGGAAACATCCCACAGC	AAG	-----|----|-|-|-|--|PAM
chr8:88189889-88189989	32	54	+	11	ATCTTTTCTTCACTCTCTCG	CAG	----|-|-||--|||||---PAM
chr6:13278241-13278341	33	55	-	9	CGCCCGGGAGAGCTTTGCCA	GAG	||-|-|-|--||||-|-|--PAM
chr19:29956928-29957028	34	56	-	12	CCTTGTCGTTGGCATGCAGC	CAG	|------|||-||---|--|PAM
chr11:115462513-115462613	3	25	-	12	CCTTGTGGTTGGCAGGCTGC	CAG	|------|||-||---|--|PAM
chr15:88556757-88556857	60	82	-	12	CTCTGCTTATAGGTGTTTGC	AGG	|-----|--|||-|-|---|PAM
chr11:86057919-86058019	54	76	-	13	CTTTTATTGTTTGGGTGCTC	TGG	|---|-|--|-----|-|-|PAM
chr19:45226812-45226912	2	24	-	17	TATGCAATAATTAAGCGCAC	AGG	-----------------|||PAM
chr1:190021416-190021516	42	64	-	17	GAGGATCAGAGAACGGACAC	CAG	-----------------|||PAM
chr10:62489598-62489698	58	80	-	11	CAGGAGTTTGAACACTAAAA	GAG	|----||-|-|-|-||--|-PAM
chr3:32052971-32053071	7	29	+	14	AAACACAGAACCAATTAAAC	TAG	--||---|-------|--||PAM
chr3:6507400-6507500	46	68	+	12	GCCCCGGCATAGCCTCACAA	GAG	---|-|---||||----||-PAM
chr8:107205647-107205747	51	73	-	12	AGCCCCAGAGGGGTGTCCCT	CAG	-|-|---|---|-|-|||--PAM
chr2:131059932-131060032	65	87	-	12	TCGGTCTGTGAGAGAATCCC	AGG	----|-|||-||-----|-|PAM
chr15:48646320-48646420	44	66	-	13	ATTTTATGCAAATCATCGTC	AAG	----|-||--|----||--|PAM
chr4:84885217-84885317	31	53	+	15	TTTTAGAAAGCCCTGGGAAC	GGG	-----|------||----||PAM
chr3:96197158-96197258	45	67	-	13	TGTGTATCGCGGGGCAGCGC	GGG	-|--|-|----|--|--|-|PAM
chr18:57133372-57133472	48	70	+	13	CTCGCATCCCAGCCGGGCTC	GGG	|-----|---|||----|-|PAM
chr10:43162444-43162544	30	52	+	13	CAGTGTTAAAAGCCGGGCTC	GAG	|-----|---|||----|-|PAM
chr1:86687405-86687505	8	30	+	12	CCTGGGAGCTTTCTGGACAG	GAG	|----|-|-|--||---||-PAM
chr3:6507400-6507500	38	60	-	11	AGGCTATGCCGGGGCCACAG	AAG	-|-||-||---|--|--||-PAM
chr17:13715542-13715642	70	92	+	12	CAAGGAGGCCATCTTAGCAT	CAG	|-|----|--|-||---||-PAM
chr17:13715538-13715638	74	96	+	12	CAAGGAGGCCATCTTAGCAT	CAG	|-|----|--|-||---||-PAM
chr15:57092975-57093075	75	97	+	14	AGAGCAGCCACATTTCCCAA	GAG	-||----------|--|||-PAM
chr2:5698579-5698679	16	38	+	12	GGGCTCTTGTGTCGAGTAAC	AAG	-|-||-|--|--|-----||PAM
chr17:14280821-14280921	49	71	+	12	CGAGTCGAAGCTTTTTGCAA	AAG	|||-|--------|-|-||-PAM
chr11:33933342-33933442	8	30	-	15	GCTTCTCTGAGGCCATTCAT	TAG	-----------||--|-||-PAM
chr16:45890859-45890959	9	31	+	14	ATTGCCTAGAGCCTCCCAAA	CAG	------|-----|||-|-|-PAM
chr4:84885217-84885317	42	64	-	15	AAGGTTGTAGTCCCGTTCCC	AGG	----|-------|--|-|-|PAM
chr3:38885201-38885301	42	64	+	14	AGCCGCGCGCATTCCCAGAC	AGG	-|-|------|---|---||PAM
chr3:32052971-32053071	26	48	-	14	CAGTGTTAAATTATGTCAGC	TAG	|-----|------|-||--|PAM
chr17:61982887-61982987	53	75	+	11	TACCCATATTAGTTATTGAA	GAG	---|--|-||||-|-|--|-PAM
chr2:163863376-163863476	31	53	-	11	ATCCGGAGCCAGCTCCTGAG	GGG	---|-|-|--|||||---|-PAM
chr11:100548130-100548230	51	73	-	13	GCTCCATGAGAGAGGGGAAC	TGG	---|--||--||------||PAM
chr10:115258546-115258646	10	32	+	15	TCCAAGAAAGCTATAACCAA	GAG	-----|-------|--|||-PAM
chr2:30760297-30760397	72	94	-	14	AAGGAGGTGAGGCCCAGCAG	AGG	-----|-----||-|--||-PAM
chr5:37015744-37015844	53	75	-	12	TTACCTAGCTGGGTAGCAGC	CAG	--||---|-|-|-|--|--|PAM
chr8:11375914-11376014	6	28	-	12	TTGCTCTCTTTCTCATTCAA	TGG	---||-|-||-----|-||-PAM
chr8:11375917-11376017	3	25	-	12	TTGCTCTCTTTCTCATTCAA	TGG	---||-|-||-----|-||-PAM
chr3:6507400-6507500	10	32	-	11	GCTCACAGTCAGCTATTCGA	TGG	---|---||-||||-|-|--PAM
chr2:163863376-163863476	19	41	+	12	GCTCTGGGCGCCCCCCTCAG	GAG	---|||-|----|-|--||-PAM
chr18:57133372-57133472	77	99	+	13	CCTTCTTCTTCTAGCATCTC	CAG	|-----|-||----|--|-|PAM
chr15:91535299-91535399	41	63	+	14	TCCATAGGACGCCATTCTCC	CGG	----|--|----|--||--|PAM
chr9:69181108-69181208	47	69	-	12	GGCAAGTGTCCTTATTCACC	GAG	-|---||||------||--|PAM
chr1:190021416-190021516	23	45	+	14	AGGACCTGACCTGCTGCCTC	TGG	-|----||--------||-|PAM
chr3:89139827-89139927	5	27	+	12	TGCCTCAGTCTCCCGAGTAC	TGG	-|-||--||---|-----||PAM
chr3:105688198-105688298	13	35	+	10	GGTCTGTTTATTTTCTAAAT	CAG	-|-||||-|----|||--|-PAM
chr8:123652457-123652557	35	57	-	14	ATGTGGCCGCAGAGATACAG	AAG	-----|----||---|-||-PAM
chr3:86128504-86128604	41	63	-	14	CACTCCACCCACCCGTGCAA	AGG	|---------|-|--|-||-PAM
chr4:140807505-140807605	46	68	+	12	TGTCGACCTGAACACGCAAG	GGG	-|-|----|-|-|-|-|-|-PAM
chr3:68778239-68778339	29	51	-	15	ACGGTCCTCACCCTACAAAC	GAG	----|-------||----||PAM
chr12:104865510-104865610	24	46	-	14	GCCCCCAACTCCTGCTCTAT	AGG	---|-----|----|||-|-PAM
chr1:161268945-161269045	74	96	+	10	CCACGTGGCTAGCACAGAGC	TAG	|-||---|-||||-|----|PAM
chr12:40044352-40044452	50	72	+	12	CGGAGCCAGCAGCTCAGGCC	TGG	||--------|||||----|PAM
chr15:86068119-86068219	48	70	-	11	CCTCACAGGGAGCTGGCCTG	CGG	|--|---|--||||--||--PAM
chr4:76293885-76293985	30	52	+	14	TGTTGTGTTTCTGGATACCC	GGG	-|------||-----|-|-|PAM
chr17:60422539-60422639	27	49	-	14	CTCAAATCAACTCGTCCCAG	TAG	|-----|-----|---|||-PAM
chr15:32245659-32245759	70	92	+	13	TTTTCCTGCTCTCTGCACAG	GGG	------||-|--||---||-PAM
chr15:84764385-84764485	39	61	-	13	AACCTCGCACCGACCTCCCT	GAG	---||------|--||||--PAM
chr9:100299918-100300018	10	32	-	12	CGTGGGCTTTGGAAGCAGAC	CGG	||---|--||-|------||PAM
chr8:18468830-18468930	12	34	+	16	TAGTACCTAACCACCACCAT	GGG	--------------|-|||-PAM
chr2:93880987-93881087	42	64	+	16	GTGGCTCCCGGTGGCACCAG	TGG	--------------|-|||-PAM
chr15:32242253-32242353	15	37	-	16	GCTTGACCCACAAGCACCAA	AGG	--------------|-|||-PAM
chr2:27413933-27414033	59	81	+	14	CTCAGTGACTCAGTCCCACC	CAG	|--------|---||-|--|PAM
chr3:133754837-133754937	18	40	-	15	TCAGGAGAAGTTGACTCAGC	AGG	--|-----------|||--|PAM
chr8:11375914-11376014	5	27	-	13	TGCTCTCTTTCTCATTCAAT	GGG	-|------||--|--||-|-PAM
chr8:11375917-11376017	2	24	-	13	TGCTCTCTTTCTCATTCAAT	GGG	-|------||--|--||-|-PAM
chr10:127760970-127761070	1	23	+	10	ACATTGTTTTCTCTTTAAAA	AGG	--|-|||-||--||-|--|-PAM
chr11:116232599-116232699	31	53	-	13	ACCCGGCCATTGGGCCCATC	CAG	---|-|---|-|--|-|--|PAM
chr1:191512012-191512112	8	30	+	13	AAAGTATTTACTTTGAAGAC	AGG	--|-|-|-|----|----||PAM
chr5:36869122-36869222	35	57	-	12	TTTCCACGCCAGATCTGCTG	CAG	---|---|--||-|||-|--PAM
chr15:76002542-76002642	21	43	-	13	AGAGGCAGTCTCACTTTCGC	TGG	-||----||------|-|-|PAM
chr17:46379413-46379513	30	52	+	14	GCTTTTCTTAACCAAAGTAC	GAG	----|---|-|-|-----||PAM
chr19:38276638-38276738	48	70	+	13	CCGGACTCATCAGTCTTATC	TGG	|-----|--|---|||---|PAM
chr1:58221781-58221881	53	75	-	12	TGGGTGCCGTGACACTTGGC	AAG	-|--||---|--|-||---|PAM
chr9:69336616-69336716	1	23	+	15	TGGGACAAAGACTCAACCTC	AGG	-|--------|-----||-|PAM
chr19:29945750-29945850	59	81	-	14	TTGAATGCTGTACTTTCCTG	CAG	--------|---||-|||--PAM
chr19:29945751-29945851	58	80	-	14	TTGAATGCTGTACTTTCCTG	CAG	--------|---||-|||--PAM
chr4:76293885-76293985	6	28	+	14	ATGAAGACATCCTTCAACAG	AAG	-----|---|---||--||-PAM
chr2:33349615-33349715	72	94	+	14	CATGTAGCTGCTAGGGCCTC	TAG	|---|---|-------||-|PAM
chr1:68182917-68183017	65	87	-	12	ATAGTGAGAAATTCATTCAT	GAG	--|-||-|--|----|-||-PAM
chr10:96087382-96087482	47	69	-	11	ATCTTGTGATTGCCATATCC	GGG	----||||-|-||--|---|PAM
chr2:168081481-168081581	9	31	-	12	CTCCTACGTGCTTCGGCCAG	CAG	|--||--||-------|||-PAM
chr2:168081478-168081578	12	34	-	12	CTCCTACGTGCTTCGGCCAG	CAG	|--||--||-------|||-PAM
chr2:93062378-93062478	58	80	-	14	AAATGTCAACACTTCATCAG	AAG	--|-------|--||--||-PAM
chr4:148011061-148011161	30	52	-	13	CCCGTGCTGGTGAGCAGCGC	AAG	|---||-----|--|--|-|PAM
chr11:44622463-44622563	71	93	+	11	CTAAGGCTTTCTGTCTTAAA	GGG	|-|--|--||---|||--|-PAM
chr5:37982811-37982911	55	77	-	12	TATCAGAGAAGGCTTCCAAG	CAG	---|-|-|---|||--|-|-PAM
chr2:29602443-29602543	47	69	-	15	AAGAGAACAGAACTGATCCC	GAG	----------|-||---|-|PAM
chr2:25223717-25223817	47	69	-	13	AGGAAGGTCCAACTGACTGC	GGG	-|---|----|-||--|--|PAM
chr10:101740000-101740100	59	81	-	12	GTACTGGTAGAGTGACAGAC	AAG	--||||----||------||PAM
chr19:60337123-60337223	16	38	+	14	GAAACTGCACAGATGAGCCC	AGG	--|-------||-|---|-|PAM
chr13:59246308-59246408	44	66	+	15	GACAGCGAGTCGTCAGCCAG	TGG	---------|-|----|||-PAM
chr12:35553546-35553646	21	43	-	13	GAATGTGGTGTTCCCAGCAG	AAG	--|----||---|-|--||-PAM
chr4:95012966-95013066	32	54	+	13	ACAGTTCAGGGGAGCTCCCG	AGG	--|-|------|--||||--PAM
chr13:73434502-73434602	11	33	+	13	AAAATATTGACTGGCTCTAA	AGG	--|-|-|-------|||-|-PAM
chr10:68701544-68701644	38	60	+	12	GGAATGAAATGTCGGAGAAC	AAG	-||-||---|--|-----||PAM
chr10:126589568-126589668	3	25	+	14	TGGGAAGAAAGGATATCAAA	TGG	-|---------|-|-||-|-PAM
chr10:39326817-39326917	65	87	+	11	TGAATGAGTGAATGAATGAC	CAG	-||-||-||-|-------||PAM
chr4:107149971-107150071	40	62	+	15	CAGAAAACAACGACCAGTAC	AAG	|----------|--|---||PAM
chr12:31536143-31536243	48	70	+	13	CCGGTTGTTTGATGTGCCAT	GAG	|---|---||------|||-PAM
chr12:104865510-104865610	13	35	+	10	AGATGGAGTTTCCTATAGAG	CAG	-||--|-|||--||-|--|-PAM
chr8:13517592-13517692	38	60	-	14	ACTGTTTCCACGAATCCCAT	GGG	----|-|----|----|||-PAM
chr2:162511150-162511250	78	100	+	9	AGGCAGTTTTAGGTGTGCCT	GGG	-|-|-||-||||-|-|-|--PAM
chr4:81042181-81042281	23	45	+	13	CAGGGGTCAGTGGATTCAGC	CAG	|----||----|---||--|PAM
chr3:79838864-79838964	30	52	-	12	CACGGTGGGTACCACTGGAA	AAG	|------|-||-|-||--|-PAM
chr15:88556757-88556857	58	80	-	13	CTGCTTATAGGTGTTTGCAG	GAG	|--||--------|-|-||-PAM
chr18:57133372-57133472	41	63	+	14	GCAACTGCTCGCATCCCAGC	CGG	--|-----|----||-|--|PAM
chr8:11375914-11376014	77	99	+	11	CGAGCAAGATAAATTGCAGC	TGG	|||----|-||--|--|--|PAM
chr8:11375917-11376017	74	96	+	11	CGAGCAAGATAAATTGCAGC	TGG	|||----|-||--|--|--|PAM
chr2:26657202-26657302	68	90	-	13	CCCGGATGATGTGGCATCCC	CAG	|-----||-|----|--|-|PAM
chr12:17261822-17261922	66	88	+	11	TGGATTTCTGAGTTCGAGGC	CAG	-|--|-|-|-||-||----|PAM
chr19:25779115-25779215	11	33	-	11	TGGATTTCTGAGTTCGAGGC	CAG	-|--|-|-|-||-||----|PAM
chr16:45890859-45890959	14	36	-	12	ACCATCTGTTTGGGAGGCTC	TAG	----|-||||-|-----|-|PAM
chr2:16855433-16855533	1	23	-	15	GGGTGTGAAAGCCCTTGCCC	TAG	-|----------|--|-|-|PAM
chr3:105465885-105465985	19	41	-	14	CTCTATCTGTAAAGAGCCAA	AGG	|--------||-----|||-PAM
chr17:61837518-61837618	27	49	+	13	GTATGATTTGTTTTCTTGTC	CAG	--|---|-|----|||---|PAM
chr1:24891719-24891819	45	67	-	11	ATGTAATCTTAGCTGTCGTT	CAG	------|-||||||-||---PAM
chr10:10602812-10602912	50	72	+	11	CGGCATGTTCAGCAAAGCAA	TGG	||-|----|-|||----||-PAM
chr15:101533497-101533597	19	41	+	14	GGAGCCCCTCCCTCAACCTC	AGG	-||-----|-------||-|PAM
chr19:35557332-35557432	2	24	+	14	CAGACCACATGAAGCTCAAG	AAG	|--------|----|||-|-PAM
chr11:115462513-115462613	23	45	+	14	AGGGGCATTCTCTTCCCTTC	CAG	-|------|----||-|--|PAM
chr16:32557483-32557583	33	55	+	12	CCTCATCCCTAGAACCCGAA	TAG	|--|-----|||--|-|-|-PAM
chr19:43028933-43029033	5	27	+	12	ATAATATGATCATCTTTCAT	AAG	--|-|-||-|-----|-||-PAM
chr1:182824388-182824488	49	71	-	14	TAGTAATATTTCTGCCACCC	CGG	------|-||----|--|-|PAM
chr13:28297014-28297114	15	37	+	12	TTTGTCTTTGCTCTCTTCTG	AGG	----|-|-|---||||-|--PAM
chr2:93880987-93881087	30	52	+	11	CCCCAGAGTTGAGTGGCTCC	CGG	|--|-|-|||---|--|--|PAM
chr10:6100291-6100391	71	93	-	14	CCCACGGTCATACACCACGC	AGG	|----|------|-|--|-|PAM
chr11:50902697-50902797	6	28	+	13	CTGTGCTGTGTTCATGTGAC	CAG	|-----|||---|-----||PAM
chr17:55971003-55971103	17	39	+	13	GAAATCTGGGTAATTCGGAC	TGG	--|-|-||-----|----||PAM
chr19:4477959-4478059	73	95	+	14	ATCTTCCGGGAACAAGGGAC	AGG	----|--|--|-|-----||PAM
chr19:28991232-28991332	72	94	-	15	ACCCCTATAAAAGCCATAAC	TGG	---|------|---|---||PAM
chr1:58221781-58221881	14	36	-	15	AAGGCACACCATCAGTGCAG	CAG	----------|-|--|-||-PAM
chr13:26775516-26775616	7	29	+	14	GATTATCTGTAGGCTTCTAA	TGG	---------|||---||-|-PAM
chr19:26742728-26742828	67	89	-	12	AGAATATATCCAGCTGCCAT	AGG	-||-|-|-|-------|||-PAM
chr10:97682393-97682493	45	67	+	10	ATACCGTTTAAGTTTTTAAT	AAG	--||-||-|-||-|-|--|-PAM
chr13:48720225-48720325	68	90	+	13	ATATCAAGCTGTCCCTGGCC	TGG	--|----|-|--|-||---|PAM
chr11:69615675-69615775	77	99	+	13	GCATTAAGACAGGAAAGAAC	GAG	--|-|--|--||------||PAM
chr11:120185787-120185887	24	46	+	11	GGGCTGGGCTCCCGGCGCTC	AGG	-|-|||-|-|--|----|-|PAM
chr5:10572300-10572400	19	41	-	13	CCACGGGACCCTAAGACCTC	TGG	|-||-|----------||-|PAM
chr10:43162444-43162544	63	85	+	13	AGTCGGCTTGCCGCTTGCCC	CAG	-|-|-|--|------|-|-|PAM
chr8:88189889-88189989	3	25	-	12	GGGAGGAAGTAAGTCCCCTT	TAG	-|---|---||--||-||--PAM
chr3:152114527-152114627	14	36	+	13	ATACAAGCCAGGTTCACTAG	GAG	--||-------|-||-|-|-PAM
chr1:88810550-88810650	39	61	-	14	AAACTAACACTCGGATGGAC	TGG	--|||----------|--||PAM
chr2:16855433-16855533	66	88	-	15	TAGAGTATTGCATTATTCAT	GAG	--------|----|-|-||-PAM
chr2:116453362-116453462	78	100	-	15	AGTTACAAAACTGTAACCAA	CAG	-|-----------|--|||-PAM
chr1:157883944-157884044	11	33	-	15	GAGTCTTGCCCAACACCCGC	AAG	------||--------||-|PAM
chr5:10572300-10572400	59	81	-	15	GAGTCTTGCCCAACACCCGC	AAG	------||--------||-|PAM
chr6:13278241-13278341	73	95	-	13	CATCGGGCCACCTTCCCTGC	CAG	|--|-|-------||-|--|PAM
chr15:76091296-76091396	39	61	-	11	CGGGTGACGCCGCCGTCCCG	TAG	||--||-----||--|||--PAM
chr9:100299918-100300018	59	81	-	11	TTAACTGTTTAGCTCAGCCT	CAG	--|-----|||||||--|--PAM
chr3:107437070-107437170	59	81	-	13	TAAGTCACGTGGCCAGGCCC	AAG	--|-|----|-||----|-|PAM
chr19:42683636-42683736	55	77	-	14	GCCTTCAGAGATGCACCCAA	AAG	----|--|--|-----|||-PAM
chr19:26742728-26742828	51	73	+	13	GCATCCAGCTTCTCCTCCTA	TGG	--|----|-|----||||--PAM
chr17:61638858-61638958	75	97	+	11	GCACTGGCACAGCCTCTCAG	GAG	--||||----|||----||-PAM
chr11:61377873-61377973	32	54	+	13	TGACTCACCGCAGGACCCGC	CAG	-||||-----------||-|PAM
chr15:75140796-75140896	77	99	-	14	GTGAGTCATCAGATGCCACC	TGG	--------|-||-|--|--|PAM
chr3:52535992-52536092	52	74	+	14	CTCAGAGTTACACTTGTCCC	GGG	|-------|---||---|-|PAM
chr2:165696534-165696634	44	66	+	13	CCCTTCGTTGGGGAATTCAG	TGG	|---|---|--|---|-||-PAM
chr2:180821602-180821702	64	86	+	15	TATAACACTTCCTCTTTCTC	GAG	--------||-----|-|-|PAM
chr1:134704770-134704870	43	65	-	11	GCCCTCTGCGAACACGCCCA	AGG	---||-||--|-|-|-||--PAM
chr19:57611979-57612079	32	54	-	12	GAGGCGTGCTCTCTGACTAG	AGG	-----|||-|--||--|-|-PAM
chr11:120186808-120186908	65	87	+	12	CCCGTGGCTCGGACCCACAA	CAG	|---||--|--|--|--||-PAM
chr2:13451938-13452038	38	60	-	12	CTGAGTTATTCGTTATATCC	TGG	|-----|-||-|-|-|---|PAM
chr2:75993686-75993786	22	44	+	14	TATCTGCAAACCTAAGCCCC	AAG	---|||----------||-|PAM
chr6:53900580-53900680	2	24	+	13	TGGCAGCTGCAAGGAGCCAA	AGG	-|-|-|----|-----|||-PAM
chr4:84885217-84885317	41	63	-	11	AGGTTGTAGTCCCGTTCCCA	GGG	-|--|||--|--|--|||--PAM
chr4:131457108-131457208	7	29	-	13	GGTAGATATCATAGATACAA	GAG	-|----|-|-|----|-||-PAM
chr17:29440097-29440197	9	31	+	9	TGCCTCTGTTGGAACTGCCA	GAG	-|-||-||||-|--||-|--PAM
chr3:123436458-123436558	34	56	-	12	GAAGATCGTTTACTCATTTC	TGG	--|----|||--|||----|PAM
chr13:43598515-43598615	58	80	+	12	ACATACTGCTATTTACACAA	AGG	--|---||-||--|---||-PAM
chr3:79664278-79664378	57	79	-	12	CTGAGAATATAGCTCAGTAG	TAG	|--------||||||---|-PAM
chr19:5746209-5746309	10	32	+	14	GGAAAAAGGAGAGAGGCCTC	TGG	-||----|--------||-|PAM
chr15:77307838-77307938	2	24	-	13	TAAGCTAGGAAGGGCTATTC	AGG	--|----|--||--||---|PAM
chr1:135492321-135492421	48	70	-	15	ACTACCCCGTAACAAAGTAC	CGG	---------||-|-----||PAM
chr5:36869122-36869222	67	89	-	13	AAGGATTTTTAAGCCTTTCC	AGG	------|-|||---||---|PAM
chr8:71042180-71042280	40	62	+	13	TCATATTTGCCGCTATATCC	AAG	--|---|----|||-|---|PAM
chr11:63455710-63455810	57	79	+	12	AATATGTATATTCTGTAACC	CAG	----|||-|---||-|---|PAM
chr19:41913772-41913872	60	82	+	16	ATGAGAGTCCATTGTCCCCC	TGG	----------|-----||-|PAM
chr10:126797694-126797794	23	45	-	13	GGTTGCTGGGATTTGAACTC	AGG	-|----||--|--|---|-|PAM
chr2:30760297-30760397	22	44	+	13	GGCTGTGTCTGGCAGTCCTG	GAG	-|-------|-||--|||--PAM
chr1:185768959-185769059	52	74	+	13	GATATTGGAGAGGTTGACAG	GGG	----|--|--||-|---||-PAM
chr3:80776139-80776239	34	56	-	13	ACAATCGAAGAGAACGGCAG	AGG	--|-|-----||--|--||-PAM
chr2:44356500-44356600	38	60	-	14	GCCAAGTAGCGGTAGTCACC	CAG	-----||----|---||--|PAM
chr1:194973248-194973348	67	89	-	14	CAGTGCTAAACCCCTTCACC	AGG	|-----|-----|--||--|PAM
chr10:68701544-68701644	72	94	-	12	GGCTTGGGCTCATCATACAG	AAG	-|--||-|-|-----|-||-PAM
chr11:42166485-42166585	12	34	+	13	AATATGTACTTGGATAATAC	CAG	----|||--|-|------||PAM
chr15:101533497-101533597	29	51	+	12	CCTCAACCTCAGGTATATCC	CGG	|--|----|-||-|-|---|PAM
chr2:169610661-169610761	42	64	+	15	ATGCCTCCCGTGTCATTCTC	CAG	---|-------|---|-|-|PAM
chr10:68707728-68707828	1	23	+	12	TTGCTCAATGAACTCCATCC	AAG	---||---|-|-|||----|PAM
chr13:40822753-40822853	74	96	-	12	AAAAGATTATAGATCAGTGC	AGG	--|---|--|||-||----|PAM
chr10:119521173-119521273	22	44	+	13	TAAAGGGAGAAGGTGACACC	AGG	--|--|----||-|--|--|PAM
chr11:120185787-120185887	62	84	-	16	GACGGCGCGAGCAGCTCTCC	AAG	--------------|||--|PAM
chr11:106330183-106330283	64	86	+	14	CCGTTTTCCCCAGCACCCCC	AGG	|---|-|---------||-|PAM
chr15:38213701-38213801	69	91	-	13	TGAGGTAGCTGCTGTCCCAG	AGG	-||----|-|------|||-PAM
chr2:33349615-33349715	77	99	+	13	AGCTGCTAGGGCCTCTAGAA	GGG	-|----|-----||||--|-PAM
chr1:135145556-135145656	30	52	+	13	AAAGTGATCTGTCATGGTAC	GGG	--|-||---|--|-----||PAM
chr17:56716563-56716663	70	92	-	14	AGCTGGGTCGCGCCAAGGAC	CGG	-|---|-----||-----||PAM
chr3:80776139-80776239	45	67	-	13	CAGAATTACTCACAATCGAA	GAG	|-----|--|--|--||-|-PAM
chr2:28586885-28586985	16	38	+	14	CTTTATAATCTGAGGTCAGC	CAG	|-------|--|---||--|PAM
chr17:61757677-61757777	43	65	-	14	CTCAATAAAATTCTCGCTAA	CAG	|-----------|||-|-|-PAM
chr5:49058166-49058266	20	42	-	14	CTTAGACCAGTTCTCGCAAA	AAG	|-----------|||-|-|-PAM
chr9:62340502-62340602	76	98	-	15	CAGAGCCGAACATAATTGAC	GGG	|------|-------|--||PAM
chr15:27998800-27998900	61	83	+	12	TGGCTCTCGATTCCCAGCAG	GAG	-|-||-|-----|-|--||-PAM
chr4:126246579-126246679	74	96	+	14	TGTAACCACTCCCCCACTTC	AGG	-|-------|--|-|-|--|PAM
chr15:85812193-85812293	65	87	-	14	TAGATGGAAACATTCCCTCC	TGG	----||-------||-|--|PAM
chr9:109215907-109216007	45	67	-	11	CTTCTCATTCAGATTACGAA	AAG	|--||---|-||-|--|-|-PAM
chr1:185850484-185850584	5	27	-	13	AGATTTGAAACCCTTCTCCC	AAG	-||-|-------||---|-|PAM
chr1:185850485-185850585	4	26	-	13	AGATTTGAAACCCTTCTCCC	AAG	-||-|-------||---|-|PAM
chr1:187741905-187742005	63	85	+	15	TAGAAAAACAAGTTGCACTC	AAG	----------||-|---|-|PAM
chr7:12513305-12513405	41	63	-	13	AGCATCAGTATCTCGACCAT	GAG	-|--|--||-------|||-PAM
chr2:167851542-167851642	42	64	+	13	GAGCCCAGCGAGATAAGCAA	GGG	---|---|--||-|---||-PAM
chr18:75342042-75342142	58	80	-	13	GACCTCTCCAGGAAATACAA	AGG	---||-|----|---|-||-PAM
chr2:16855433-16855533	20	42	+	15	ACCCAAGTCATGGTTCTAAC	TAG	---|-------|-|----||PAM
chr2:30760297-30760397	75	97	-	14	AGCAAGGAGGTGAGGCCCAG	CAG	-|---|-----|----|||-PAM
chr16:95640657-95640757	58	80	+	12	ACATGTTGCAACTTCACCTG	TGG	--|---||--|--||-||--PAM
chr6:13278241-13278341	35	57	-	13	CCCGCCCGGGAGAGCTTTGC	CAG	|------|--||--||---|PAM
chr3:9407453-9407553	1	23	+	14	AAGAGCACTTGCAACTCCCA	CAG	--------||----||||--PAM
chr5:140392309-140392409	62	84	+	14	ACTCCTCTTCCTGTCCTCAG	AAG	---|----|----||--||-PAM
chr11:112869179-112869279	77	99	-	12	AGGCAGCTTCTCTTCACTAT	GGG	-|-|-|--|----||-|-|-PAM
chr11:117905145-117905245	22	44	-	14	TTTTGTCTGGAGCTGGCTAT	AGG	----------||||--|-|-PAM
chr2:30760297-30760397	25	47	+	11	TGTGTCTGGCAGTCCTGGAG	GAG	-|--|-||--||--||--|-PAM
chr4:92748539-92748639	71	93	+	13	ATTGGGGCTTATTGCTGTCC	TAG	-----|--|||---||---|PAM
chr1:88810550-88810650	29	51	-	15	TCGGATGGACTGGAGACCAG	GAG	-------|---|----|||-PAM
chr11:62791746-62791846	63	85	-	14	ACAAAAATAAGGCAGTCAAA	AGG	--|--------||--||-|-PAM
chr15:78728699-78728799	66	88	+	15	ACCCCTGCATCTTGCCTGAC	AGG	---|-----|----|---||PAM
chr10:79533584-79533684	20	42	-	15	TCGGTAAGAGCCTCAGCCCC	GGG	----|--|--------||-|PAM
chr10:127760970-127761070	60	82	+	16	AATGACAATATCTAATGAAC	TAG	--------|------|--||PAM
chr15:29645867-29645967	21	43	-	16	AGTGACACACCTACTCCAAC	AAG	-|--------------|-||PAM
chr2:5698579-5698679	74	96	+	15	GACAAGCCTCCAGGCATGAC	TGG	-----|--|-----|---||PAM
chr1:41551881-41551981	21	43	+	11	AGGGACTGATAACTCATGAG	CAG	-|----||-||-|||---|-PAM
chr2:173449051-173449151	71	93	-	13	GCCTGATAGTGACTCTGCTG	CAG	------|--|--||||-|--PAM
chr8:3383490-3383590	13	35	-	16	TACACACTGAGTCTTCTTAC	TAG	------------||----||PAM
chr15:84483884-84483984	78	100	+	14	CAGATGGCCCCCAAACCCCC	AAG	|---||----------||-|PAM
chr15:98614201-98614301	30	52	+	15	AGGTGTGAGGTGGCTTGCCC	GGG	-|---------|---|-|-|PAM
chr10:109613096-109613196	43	65	+	14	GTAACACGCAGCCATTACAA	TAG	--|----|----|--|-||-PAM
chr15:78768177-78768277	69	91	+	12	CTGGGGTTACAGGTGTGACC	TGG	|----||---||-|-|---|PAM
chr9:21053248-21053348	8	30	+	14	CTACCTGTGAGTTGTTGGAC	AGG	|-||-----------|--||PAM
chr6:120874036-120874136	46	68	+	10	CGAGCGCGCTGGGTGACAAG	CAG	|||--|-|-|-|-|--|-|-PAM
chr17:56716563-56716663	54	76	-	11	GGACCGGTGAGGCCCTGGAG	GAG	-|||-|-----||-||--|-PAM
chr11:78772393-78772493	45	67	-	16	CCTGAACAAAGCAAGACGAC	AGG	|---------------|-||PAM
chr2:127657500-127657600	49	71	+	16	CCGGATATAAGATGACCAAC	TAG	|---------------|-||PAM
chr9:109215907-109216007	72	94	-	15	CCCTAAGACACCAACTTCAT	GAG	|-------------||-||-PAM
chr11:13596439-13596539	29	51	+	13	GATCTCCCATTGGACATCAG	CGG	---||----|-|--|--||-PAM
chr15:81812155-81812255	21	43	-	13	AGGAGGAATCGTCTTCCTCC	AGG	-|---|--|---||--|--|PAM
chr15:84764385-84764485	55	77	+	13	CGAGGTTTGGCTGGCAGAAC	CAG	|||---|-------|---||PAM
chr15:72376222-72376322	47	69	+	13	CACCGCCATTTCTATTCAGC	TGG	|--|----||-----||--|PAM
chr1:41234118-41234218	63	85	-	11	CAAATTTGAATGATAAGCAG	AAG	|-|-|-||---|-|---||-PAM
chr11:62791746-62791846	49	71	-	15	GTCAAAAGGTCCTTTATGAC	CGG	-------|-|---|----||PAM
chr9:57550702-57550802	9	31	-	16	TTGACAACCGTATTTCCCAG	AAG	-------------|--|||-PAM
chr9:41986943-41987043	20	42	+	15	GAGTCAGGCATGTACAGCTC	TAG	-------|---|--|--|-|PAM
chr3:105465885-105465985	74	96	-	14	GGTGCTGGGGATTCCATCTC	AAG	-|-----|--|---|--|-|PAM
chr16:39075676-39075776	35	57	-	14	GGCTGACGCAAAACCAGCTC	AAG	-|-----|--|---|--|-|PAM
chr15:78175415-78175515	33	55	-	14	GCTAGCGGTAGACTGACTTC	CAG	-------||---||--|--|PAM
chr15:12386442-12386542	9	31	-	13	AAGAATTCTTGGGTGTTGTC	AGG	------|-||-|-|-|---|PAM
chr9:102479130-102479230	69	91	-	15	CCGGGCCCTCTATCGCCCTC	TGG	|-------|-------||-|PAM
chr11:112869179-112869279	48	70	-	15	CAGAAAGATGCTTAGACCCC	GAG	|-------|-------||-|PAM
chr15:81655019-81655119	17	39	-	14	CTCTGGCTCTGAATAGGTAC	GAG	|----|---|---|----||PAM
chr15:66719144-66719244	7	29	+	13	AACTGATGAGAGCAAATCAG	AAG	------||--|||----||-PAM
chr8:71042180-71042280	76	98	-	15	TTTGCTTCAGTATTTTGCAT	GAG	------|------|-|-||-PAM
chr9:45517617-45517717	43	65	+	13	TGCACACGCTGGTCTTCAAG	AGG	-|-----|-|-|---||-|-PAM
chr4:106625557-106625657	14	36	+	12	GGTTGGCATCAGCAGTGACC	CAG	-|---|--|-|||--|---|PAM
chr15:85812193-85812293	63	85	-	15	GATGGAAACATTCCCTCCTG	GAG	------------|-||||--PAM
chr9:96967353-96967453	46	68	+	14	TTCACGATAAAACCCTGTTC	CAG	-----|----|-|-||---|PAM
chr2:26534789-26534889	12	34	-	16	TTCAACACATCCTGTCCCTC	AGG	---------|------||-|PAM
chr8:120169632-120169732	73	95	-	16	AACAGAAACTGAAGGACCTC	CGG	---------|------||-|PAM
chr9:49320404-49320504	11	33	-	12	TGGAGGTCTCTGCAAACACC	GAG	-|---||-|--||---|--|PAM
chr17:24893639-24893739	63	85	-	13	ACATTCCCCTGGTACAACAG	TGG	--|-|----|-|--|--||-PAM
chr17:56010025-56010125	43	65	-	14	CAGAGCAGGCATAACGGCCC	AGG	|------|--|---|--|-|PAM
chr4:127980041-127980141	44	66	-	10	GGGGTATTTTAGCACCGGAA	GAG	-|--|-|-|||||-|---|-PAM
chr6:29493105-29493205	35	57	+	12	CCACCCTAGAGCCCCGGCAG	GAG	|-||--|-----|-|--||-PAM
chr10:58715554-58715654	32	54	-	10	CCACCGTTCTGGGTCCTAGC	TAG	|-||-||--|-|-||----|PAM
chr10:119521173-119521273	5	27	+	13	CGGGCCCCTCTCATTTCTAA	AGG	||------|----|-||-|-PAM
chr15:84764385-84764485	36	58	+	11	GGGCTCAGGGAGGTCGGTGC	GAG	-|-||--|--||-||----|PAM
chr10:129101139-129101239	20	42	+	15	AATTCTTAATTCTGGTGCCC	CAG	------|--|-----|-|-|PAM
chr3:106862959-106863059	45	67	-	15	TTCTTCTACATAAAAACCGC	CAG	----|-|---------||-|PAM
chr11:74763627-74763727	2	24	+	16	TCCTCTCAACCTTTCCACTC	CAG	-------------||--|-|PAM
chr1:32316013-32316113	52	74	+	13	TGATGATACAATGCTTCACC	AAG	-||---|---|----||--|PAM
chr11:116232599-116232699	25	47	+	13	CCACACCTGGATGGGCCCAA	TGG	|-||------|-----|||-PAM
chr3:86128504-86128604	36	58	-	14	CACCCACCCGTGCAAAGGAC	TGG	|--|-------||-----||PAM
chr15:60041639-60041739	41	63	-	10	CTAGTGTTGAAGCCGCCAAG	AAG	|-|-|||---|||---|-|-PAM
chr18:50124969-50125069	73	95	+	12	TACCTGTGGAACTGACAGAC	GAG	---|||||--|-------||PAM
chr18:22830096-22830196	72	94	-	16	GCTACCAAACAAAGCAAGAC	AAG	----------|---|---||PAM
chr3:120594069-120594169	30	52	-	13	TGCGGTGTTTTGTTTCTCAT	CAG	-|------||-|-|---||-PAM
chr9:41986943-41987043	45	67	-	14	ACATACTTAAATGGCAACGC	TGG	--|---|---|---|--|-|PAM
chr11:61732708-61732808	29	51	-	13	CCGAGCTTGTCACTGCACAG	AGG	|-----|--|--||---||-PAM
chr5:125232560-125232660	48	70	+	15	ACGACAGCCACACTCCCAAG	CAG	------------|||-|-|-PAM
chr17:72689173-72689273	10	32	-	13	TTCCTGGTTCCTGCCATCCC	CAG	---|||--|-----|--|-|PAM
chr11:78772393-78772493	77	99	+	16	GAGTCTGGGATTAAATAAAC	CAG	-------|-------|--||PAM
chr19:11717163-11717263	56	78	-	14	TGATAAAAACTGCATGGTAC	TGG	-||--------||-----||PAM
chr10:101740000-101740100	75	97	-	14	TGATAAAAACTGCATGGTAC	TGG	-||--------||-----||PAM
chr4:131457108-131457208	19	41	+	14	TGATATCTACCTGTTTGCAG	CGG	-||----------|-|-||-PAM
chr2:165696534-165696634	32	54	+	12	CCTGGCAGACAGCCCTTCGT	TGG	|------|--|||-||-|--PAM
chr6:88711552-88711652	4	26	+	11	TGTCTTCCCCACCTCTCTGT	AGG	-|-||-----|-|||||---PAM
chr15:27631013-27631113	26	48	-	13	GGTCAAGGCCACGTGGGCTC	CAG	-|-|---|--|--|---|-|PAM
chr8:106929903-106930003	31	53	-	12	ATCCGGTGGTTGAAACTCTC	CAG	---|-|||-|-|-----|-|PAM
chr13:3406060-3406160	48	70	-	15	ACATTCATGAGAAAATAAAC	CGG	--|-|----------|--||PAM
chr2:30760297-30760397	7	29	-	12	ACACAGCCACTGCTCCAGCC	CGG	--||-|-----||||----|PAM
chr4:131487470-131487570	48	70	-	14	CACCCCCCACCCCAGTCTTC	CGG	|--|--------|--||--|PAM
chr18:12299593-12299693	52	74	-	14	CTCATCTTAGTCTCCATGAC	AAG	|---|-|-------|---||PAM
chr11:61732708-61732808	47	69	-	15	GACCATGAGGAATGATACCC	GAG	---|------|----|-|-|PAM
chr17:61982887-61982987	21	43	-	12	AGTTTCAGTTGATTACCTCC	AAG	-|--|--|||---|--|--|PAM
chr17:74903585-74903685	60	82	-	14	AACTTCAGTGCTCATCTTAC	AAG	----|--||---|-----||PAM
chr19:26742728-26742828	38	60	-	14	AGCTGGATGCGACTGCACCC	AGG	-|---|------||---|-|PAM
chr1:190021416-190021516	70	92	+	14	TGTGGGCCCACCCTTGTCCC	CAG	-|---|------||---|-|PAM
chr12:37968937-37969037	32	54	-	13	CTTCGAGATGATGCTTTCAA	TAG	|--|----|-|----|-||-PAM
chr2:26534789-26534889	13	35	-	14	TTTCAACACATCCTGTCCCT	CAG	---|--------||-|||--PAM
chr19:8039077-8039177	35	57	-	15	ACTTCACGTCCAAGGTGCCC	CGG	-------||------|-|-|PAM
chr5:101811217-101811317	58	80	+	15	TACAGACACTGGATTATCCC	AGG	---------|-|-|---|-|PAM
chr2:38673846-38673946	58	80	-	11	CGTCTGCCAAGCTCCTCCCA	GGG	||-|||--------||||--PAM
chr1:20853905-20854005	40	62	-	14	GTGACACACAAGCGCTGGAA	CAG	----------|||-||--|-PAM
chr11:82417198-82417298	66	88	+	13	GGTCATGGGCTTATCTGATC	TGG	-|-|---|-----|||---|PAM
chr5:59866143-59866243	39	61	-	14	TTTGAATCAGCGCTTTGATC	TGG	------|----|||-|---|PAM
chr2:33349615-33349715	63	85	+	12	CTGGAGTGGCATGTAGCTGC	TAG	|----|||--|--|--|--|PAM
chr1:106876062-106876162	68	90	+	14	AATGTCCTTTCAGAATCAGC	AAG	----|---||-----||--|PAM
chr2:27413933-27414033	63	85	+	15	GTGACTCAGTCCCACCCAGC	CAG	---------|--|-|-|--|PAM
chr19:22891681-22891781	44	66	+	13	CCCATCGAATTCCACTGTGC	AAG	|---|----|--|-||---|PAM
chr10:79533584-79533684	1	23	-	11	CGGGTGCGGGGACTTTTTCC	CAG	||--||-|----||-|---|PAM
chr17:61606818-61606918	3	25	-	13	TTCATTCATGAACTGGCAAG	AAG	----|---|-|-||--|-|-PAM
chr6:83268407-83268507	34	56	-	14	AGCAGCGAGAGGATCGCTAA	CAG	-|---------|-||-|-|-PAM
chr3:108654559-108654659	38	60	-	11	CGAGGTTTCTCGGTGTATCC	TGG	|||---|--|-|-|-|---|PAM
chr9:45517617-45517717	3	25	-	12	AGATGGCTCTTTCTATAACC	CAG	-||--|---|--||-|---|PAM
chr6:83268407-83268507	53	75	+	13	TGCTGTGTGCAGCGCCCCTT	AGG	-|--------|||-|-||--PAM
chr15:38213701-38213801	12	34	-	14	AATAGATCCTGGTGCATCAA	GAG	------|--|-|--|--||-PAM
chr4:131487470-131487570	10	32	+	12	CAAGGATGGTGTCAGATCTC	AGG	|-|---||-|--|----|-|PAM
chr2:145789845-145789945	55	77	-	12	CTAACTTGCTTCCCTGACCC	AGG	|-|---||-|--|----|-|PAM
chr19:38276638-38276738	19	41	+	11	CACTGCTGTTGGATGTTGAA	TGG	|-----||||-|-|-|--|-PAM
chr3:145988713-145988813	3	25	+	11	CCTCTGCTCCAGCGGTGGGC	GAG	|--|||----|||--|---|PAM
chr17:58332582-58332682	43	65	-	14	TTATCACAGTCCCCCGACAG	GGG	--|------|--|-|--||-PAM
chr15:10192384-10192484	59	81	-	13	AGCCTTGCCTTTGGCCACTC	AGG	-|-||----|----|--|-|PAM
chr19:17369843-17369943	46	68	-	10	GGTCTTTGTTTTTGTTCCGG	CAG	-|-||-||||-----|||--PAM
chr12:37968937-37969037	64	86	+	12	AACATGTACTTTCTCATGGC	TGG	----|||--|--|||----|PAM
chr11:112869179-112869279	30	52	+	10	TGGGTGTATCAGTCCTTCCT	CGG	-|--|||-|-||--||-|--PAM
chr3:85800687-85800787	10	32	-	14	TCAAACCTCTGGCCTCACTC	GAG	--|------|-||----|-|PAM
chr3:34511435-34511535	4	26	-	13	AGTACACATGAGGGCACAAG	CAG	-|------|-||--|-|-|-PAM
chr17:62019002-62019102	38	60	+	13	TAAATGGGACCTCGTGAAAC	TGG	--|-||-|----|-----||PAM
chr6:83268407-83268507	59	81	+	14	GTGCAGCGCCCCTTAGGGAC	GGG	---|-|-|-----|----||PAM
chr17:61877720-61877820	58	80	-	11	CTTTGGTCTTCATTCTTCTT	GAG	|----||-||---|||-|--PAM
chr2:167851542-167851642	21	43	-	17	TCCTCCACACTCTCACCAAC	TAG	----------------|-||PAM
chr5:101823451-101823551	73	95	-	17	ATCACCATCCCAAAAGCTAC	CAG	----------------|-||PAM
chr11:105360407-105360507	11	33	+	13	CATCTCTAGATTTTTGAGAC	TAG	|--||-|------|----||PAM
chr17:61595668-61595768	40	62	+	14	GGTAATAACACGCTTCACAA	TAG	-|---------|||---||-PAM
chr15:98377975-98378075	75	97	+	14	GACCAAACTGATATTATCCC	AAG	---|----|-|--|---|-|PAM
chr10:60975513-60975613	70	92	-	14	TTGCACCTTGATGTGGGCTC	TAG	---|----|-|--|---|-|PAM
chr15:29645867-29645967	52	74	+	10	GGACTTTAATATCCTTTTCC	TAG	-||||-|--||-|--|---|PAM
chr2:163276080-163276180	18	40	-	14	GGGAGCAGACCGTTGGGCGC	AAG	-|-----|---|-|---|-|PAM
chr9:57550702-57550802	72	94	-	14	TCTCAACTTTCCTGTTCTTC	CAG	---|----||-----||--|PAM
chr10:123257635-123257735	73	95	+	12	GTCCAGACTGAGAGCTTTAA	GGG	---|-|--|-||--||--|-PAM
chr10:83762570-83762670	8	30	-	16	GTTAATATGATGAGATGCTC	AGG	-----------|---|-|-|PAM
chr15:84764385-84764485	7	29	-	13	CCCCTTCTGTTAAGCGTCTC	CAG	|--||----|----|--|-|PAM
chr15:86068119-86068219	73	95	+	13	GGCAAGCATCCCAGCTCCCT	GAG	-|---|--|-----||||--PAM
chr11:61377873-61377973	33	55	+	15	GACTCACCGCAGGACCCGCC	AGG	----------||--|-|--|PAM
chr5:101416764-101416864	45	67	+	13	ACCATCGGTAGGTTTAGCAG	AAG	----|--||--|-|---||-PAM
chr8:48026756-48026856	53	75	+	13	GTTGTCAGTCTGATGATCAG	GAG	----|--||--|-|---||-PAM
chr11:120185787-120185887	74	96	-	15	GACTGGGCGGCGGACGGCGC	GAG	-----|-----|--|--|-|PAM
chr3:95226975-95227075	3	25	-	13	ATGCCTTTATGTCTGTTTTC	TGG	---|--|--|--||-|---|PAM
chr10:86641918-86642018	60	82	+	13	GAAAGGAACTAGAGAGGCCC	TGG	--|--|---|||-----|-|PAM
chr9:100359462-100359562	28	50	-	13	GGCTAAAGTGAGACGAACTC	CGG	-|-----||-||-----|-|PAM
chr18:58558775-58558875	53	75	+	13	GGCAGAGGTAAGTGGATCCC	GAG	-|-----||-||-----|-|PAM
chr18:24800662-24800762	25	47	-	15	ATGCAGATAAGAGGGACCTC	AAG	---|-|----------||-|PAM
chr19:37192898-37192998	70	92	-	13	GTCTGGTGGAAGTAGGTCTC	CGG	-----|||--||-----|-|PAM
chr16:30245191-30245291	25	47	+	12	TTACTCTTGCTGTTTCCTCC	AAG	--|||-|----|-|--|--|PAM
chr9:41986943-41987043	51	73	+	13	TTGCCATTTAAGTATGTCCC	AGG	---|--|-|-||-----|-|PAM
chr2:32396894-32396994	19	41	+	14	CCTTTCCTGCACCCAGGAAC	TGG	|---|-----|-|-----||PAM
chr2:32396905-32397005	8	30	+	14	CCTTTCCTGCACCCAGGAAC	TGG	|---|-----|-|-----||PAM
chr19:36921790-36921890	21	43	-	12	AGTTCCTGTTTTTTTATCAT	TAG	-|----||||---|---||-PAM
chr1:20853905-20854005	12	34	-	15	AAGTGCTACAGTCTGAGCTC	TAG	------|-----||---|-|PAM
chr10:42557908-42558008	59	81	-	12	CATTTTGAGTAGTGCTTGAA	GGG	|---|----|||--||--|-PAM
chr18:70681537-70681637	41	63	-	14	CACTGTGCATCACGCATCAA	TAG	|--------|--|-|--||-PAM
chr7:34506763-34506863	50	72	+	10	CGTGGCTATTGGCTCCACTG	AGG	||----|-||-||||--|--PAM
chr1:58221781-58221881	74	96	+	14	CAGTGTGGCTTCTGCAGCCC	TGG	|------|-|----|--|-|PAM
chr15:48547234-48547334	25	47	+	10	GCAAGGTGTGAGATTTTCTT	TAG	--|--||||-||-|-|-|--PAM
chr16:18028840-18028940	39	61	-	16	TCCTGCCTCACGATGATGAC	AGG	-----------|-|----||PAM
chr13:48720225-48720325	25	47	-	15	GTGTGTCATGTCTTCAGCAA	TAG	--------|----||--||-PAM
chr4:131457108-131457208	9	31	-	14	CAGGTAGATATCATAGATAC	AAG	|---|---|----|----||PAM
chr12:31536143-31536243	24	46	-	12	AGGATGACATAAATTGACAT	CAG	-|--||---||--|---||-PAM
chr3:9407453-9407553	64	86	-	14	AGGCCTCCGAACCCTGGAAC	TGG	-|-|------|-|-----||PAM
chr13:59246308-59246408	40	62	-	12	TGGCTGACGACTCGCTGTCC	CAG	-|-|||------|-||---|PAM
chr17:83098559-83098659	68	90	-	14	CTCGTTGTACAAAATGCCAA	CAG	|---|-----|-----|||-PAM
chr13:80842226-80842326	57	79	+	15	GACGGATCTGCCTTTGGAAC	GGG	------|-|----|----||PAM
chr17:21348757-21348857	57	79	-	13	CAACACACCACTTTCATCAA	TGG	|-||---------||--||-PAM
chr2:26139692-26139792	57	79	+	13	AGTGGGAGGAAACCTGTCCC	GAG	-|---|-|--|-|----|-|PAM
chr10:129087146-129087246	48	70	+	11	GTCGTGTGTCACTACTGGAG	TGG	----|||||-|---||--|-PAM
chr10:126589568-126589668	61	83	-	13	ACAATTAAGAAAATGTCCGA	CAG	--|-|-----|--|-|||--PAM
chr11:101772678-101772778	18	40	+	14	GAGGAGGGGCAAGAGTTCAA	GGG	-----|-|--|----|-||-PAM
chr13:119712300-119712400	14	36	-	14	CCCAAACATTTGTCGGAAAC	CAG	|-------||-|------||PAM
chr8:106929903-106930003	62	84	+	15	TTGCCCCTACTGGAGGCCAA	CAG	---|-------|----|||-PAM
chr11:61732708-61732808	61	83	-	15	ACTCATACAAGGTGGACCAT	GAG	---|-------|----|||-PAM
chr15:85288928-85289028	43	65	+	13	CACTGGCGCTGTAGATGCAT	GAG	|----|-|-|-----|-||-PAM
chr19:22891681-22891781	28	50	-	11	CGATGGGGAAACTAATCTAA	GAG	|||--|-|--|----||-|-PAM
chr3:86128504-86128604	53	75	+	12	TGGGTGGAGTGGTTATTTGC	TAG	-|--||---|-|-|-|---|PAM
chr16:23703527-23703627	12	34	+	13	TTATGAAGAAAGCAAGGCAT	TAG	--|----|--|||----||-PAM
chr2:5325632-5325732	77	99	+	15	ACAGGACCCACTTTTTACAA	AGG	--|----------|-|-||-PAM
chr1:86687405-86687505	57	79	-	14	TTTGAGTGAGCAACAGCCAG	AGG	-----|||--------|||-PAM
chr17:63489924-63490024	64	86	-	13	GCTACTTGTCTGATGTTATC	AAG	------|||--|-|-|---|PAM
chr17:70745403-70745503	19	41	+	13	CAGGGCAGGGATTTCTGGAA	TAG	|------|--|--|||--|-PAM
chr18:82090603-82090703	29	51	+	15	GCTGATGCTCACAGGTCTCC	CGG	--------|-|----||--|PAM
chr14:11403516-11403616	62	84	-	11	AGATCCTTCTATCCCTACCT	TAG	-||---|--||-|-||-|--PAM
chr18:24800662-24800762	67	89	+	10	CTACTCTGCATGGCTTCCCT	AGG	|-|||-||---|---|||--PAM
chr10:119521173-119521273	45	67	-	15	TGCTAGGAGCCCACGGCCGC	CAG	-|---|----------||-|PAM
chr11:82417198-82417298	52	74	+	12	TCTCTGACTGATGTGGTCAT	GGG	---|||--|-|--|---||-PAM
chr11:4289497-4289597	75	97	+	13	CCCCAGGGAGGCCCAGGAAC	AGG	|--|-|-|----|-----||PAM
chr5:37982811-37982911	15	37	-	13	CAAAACAAAGAGGACTTAGC	CAG	|-|-------||--||---|PAM
chr18:75342042-75342142	53	75	+	14	TTGAACCTTTGTATTTCCTG	GAG	--------||---|-|||--PAM
chr6:13031006-13031106	45	67	+	14	CTCCCCGAAAACAATGCCAG	AAG	|--|------|-----|||-PAM
chr1:5772424-5772524	55	77	+	14	AGGAACAATATGGACACAGC	TAG	-|------|--|--|-|--|PAM
chr12:17261822-17261922	30	52	+	12	TGCCTTTAATCCCAGCACTC	GGG	-|-||-|--|--|----|-|PAM
chr19:25779115-25779215	47	69	-	12	TGCCTTTAATCCCAGCACTC	GGG	-|-||-|--|--|----|-|PAM
chr5:101823451-101823551	54	76	+	14	CTTTGAACTGCTGTCTGACC	TGG	|-------|----|||---|PAM
chr17:61688813-61688913	59	81	+	14	CCAACCATCAGACTGAGCTC	AGG	|-|---------||---|-|PAM
chr3:109116729-109116829	10	32	-	13	AGGATTTTGTAAAAGGTAAC	AGG	-|--|-|--||-------||PAM
chr7:12513305-12513405	56	78	-	11	GTAATGTATTTACAAAGCAT	CAG	--|-|||-||--|----||-PAM
chr2:145944464-145944564	46	68	+	9	GCACCGTGTTAATTGTGCTA	TAG	--||-||||||--|-|-|--PAM
chr11:87570613-87570713	66	88	-	15	TTAGGCCACGGGACTGCCAA	GGG	--|--------|----|||-PAM
chr10:127760970-127761070	71	93	-	14	GTTAGGATTTTCTAGTTCAT	TAG	-----|--||-----|-||-PAM
chr1:47410286-47410386	71	93	+	15	TATCAAGACTCAGTAAAAAC	AGG	---|-----|---|----||PAM
chr1:32970242-32970342	23	45	+	13	CACAGTTGACGGATGACTCC	AAG	|-----||---|-|--|--|PAM
chr3:29889759-29889859	73	95	+	15	GACTCTTGCGTCACATTCTC	AGG	------||-------|-|-|PAM
chr17:63864934-63865034	43	65	-	12	CCTCATTGCTCTTACGTCAT	AAG	|--|--||-|----|--||-PAM
chr6:48821112-48821212	74	96	+	10	CCACTGATGAAGCCCATTGC	CAG	|-||||----|||-|----|PAM
chr3:96197158-96197258	22	44	-	15	ATCTGCGGCTGCAGGACCAG	TGG	-------|-|------|||-PAM
chr2:108216078-108216178	7	29	+	12	CAACAAATATAAGATTCTAT	CAG	|-||-----||----||-|-PAM
chr1:172819335-172819435	22	44	+	13	CTTTGAGTTTGTTTCTATAG	TGG	|-------||---|||--|-PAM
chr2:25223717-25223817	54	76	+	13	TCAGTTGGACCTTCCTCCTA	AAG	--|-|--|------||||--PAM
chr11:121829317-121829417	74	96	+	11	TGGGGGATATAGCTGTCTGT	GGG	-|---|---|||||-||---PAM
chr5:101811217-101811317	76	98	-	15	GGTACCAACGCCCCTTCTCC	TGG	-|----------|--||--|PAM
chr5:37015744-37015844	49	71	+	12	CGCCCTGGCTGCTACCCAGC	TAG	||-|---|-|----|-|--|PAM
chr10:42557908-42558008	45	67	+	13	CACACGTTCCAAAACCCTTC	AAG	|----||---|---|-|--|PAM
chr1:3759806-3759906	55	77	-	12	TGTCTATACATGAGTTCAAA	AGG	-|-||-|----|---||-|-PAM
chr2:172193694-172193794	18	40	-	12	CTGTACTTTGAGCAACCGAA	GAG	|-----|-|-|||---|-|-PAM
chr7:126817560-126817660	6	28	+	14	GTTCTCAAGTTCTGCAGCTC	CGG	---||----|----|--|-|PAM
chr9:107465781-107465881	1	23	+	15	TCCAGCAGGAGAATCAGCAG	CAG	-------|-----||--||-PAM
chr2:30784070-30784170	6	28	+	14	CTATCTATGCAAAGGGCCAG	AGG	|-|-------|-----|||-PAM
chr3:145988713-145988813	35	57	+	13	CATCAGGTGCGGTGCGCACC	GGG	|--|-|-----|--|-|--|PAM
chr11:53154471-53154571	13	35	-	13	AAGCAATGCAGGGACTTTGC	AGG	---|--||---|--||---|PAM
chr11:69615675-69615775	31	53	-	12	GAGCGTGGTTCTGTCTTCCG	AGG	---|---|||---|||-|--PAM
chr3:145988713-145988813	53	75	-	14	GCTGGGGCTCGTCCCTGTCC	CGG	-----|--|---|-||---|PAM
chr9:69181108-69181208	35	57	-	16	TATTCACCGAGCCACCTCCC	TGG	------------|-|--|-|PAM
chr4:131487470-131487570	56	78	-	16	TCCACCACCACCCCCCACCC	CAG	------------|-|--|-|PAM
chr15:76091296-76091396	18	40	-	13	AGCCTAAGGATAGAAGCCAT	GGG	-|-||--|--------|||-PAM
chr17:72689173-72689273	7	29	+	13	ACCCTGGGGATGGCAGGAAC	CAG	---|||-|---|------||PAM
chr17:28497820-28497920	39	61	+	15	GTATATGAGTGCGTGCTTAC	AGG	--|------|---|----||PAM
chr19:4072683-4072783	1	23	+	15	TTATATATATTTTTTGAGAC	AAG	--|------|---|----||PAM
chr2:164864672-164864772	5	27	-	11	TCTCTGAGTCATGTCAAGCC	GAG	---|||-||-|--||----|PAM
chr1:190441172-190441272	35	57	+	15	TAAACTCAGGTGAACCGCCC	AGG	--|--------|--|--|-|PAM
chr11:120185787-120185887	35	57	-	15	GCCATCCCGCCCCTGAGCGC	CGG	----|-------||---|-|PAM
chr6:83268407-83268507	70	92	-	13	GTGGTCAGATCCCCGTCCCT	AAG	----|--|-|--|--|||--PAM
chr2:26657202-26657302	49	71	+	10	CGATTGTCTAAAAAGCTCTC	TGG	|||-|||-|-|------|-|PAM
chr17:61877720-61877820	44	66	+	14	CTAAACGCACGAAACTCAAG	AAG	|-|-----------|||-|-PAM
chr11:98438365-98438465	47	69	+	13	CTCGGCAGACACCGATCCTG	AAG	|------|--|-|--|||--PAM
chr9:45517617-45517717	51	73	-	14	AAATTCTTCCTCTTGAAGAC	CAG	--|-|-|------|----||PAM
chr2:165165695-165165795	32	54	+	16	TCTGCTCTGAAATAATACGC	TGG	----------|----|-|-|PAM
chr3:85800687-85800787	1	23	-	13	TGGCCTCACTCGAGCTGGGC	AAG	-|-|-----|-|--||---|PAM
chr6:29493105-29493205	21	43	+	12	CCACTGGTGCCCAGCCACCC	TAG	|-||||--------|--|-|PAM
chr10:58715554-58715654	13	35	+	15	GACCCCATAGCTGTCACACC	TAG	---|---------||-|--|PAM
chr17:66124338-66124438	48	70	+	14	TTCGGTTGTAGATTAAGCTC	TGG	------|||----|---|-|PAM
chr17:55971003-55971103	72	94	+	14	GGGAGTACGACCCTCTGGAG	TGG	-|----------||||--|-PAM
chr11:4458504-4458604	66	88	-	15	GTTTTTGTTGTTTTGGAGAC	AGG	----|---|----|----||PAM
chr3:120594069-120594169	65	87	-	15	GAGTCAGAATGGCAGAACTC	AAG	---------|-||----|-|PAM
chr10:123257635-123257735	26	48	+	11	TGTGTGGGGTGGCCCAGGTC	CAG	-|--||-|-|-||-|----|PAM
chr1:68182917-68183017	59	81	-	13	AGAAATTCATTCATGAGCTC	CAG	-||---|--|---|---|-|PAM
chr9:47702032-47702132	12	34	+	11	CTATTAGCTTCTCTTTGAAG	CAG	|-|-|---||--||-|--|-PAM
chr19:60337123-60337223	60	82	+	13	TTCTTTTGGGTCCTGTGAGC	AGG	----|-||----||-|---|PAM
chr3:9407453-9407553	4	26	+	13	AGCACTTGCAACTCCCACAG	AGG	-|----||--|---|--||-PAM
chr17:44618802-44618902	18	40	-	14	CCATCACAGGAAAGCCGCCC	CAG	|-|-------|---|--|-|PAM
chr18:50124969-50125069	47	69	-	15	AGCTATCTCAGGAACATCTC	GGG	-|---------|--|--|-|PAM
chr12:109282511-109282611	17	39	+	12	AAAACGGACTGGCTCATGAT	GGG	--|--|---|-||||---|-PAM
chr13:116845371-116845471	5	27	+	14	ATAGACACCAAGTAGTCAAG	CAG	--|-------||---||-|-PAM
chr15:88556757-88556857	70	92	+	13	CCTATAAGCAGAGGCTCCGT	TGG	|---|--|------||||--PAM
chr18:70681537-70681637	40	62	-	13	ACTGTGCATCACGCATCAAT	AGG	----||--|-|----||-|-PAM
chr3:29889759-29889859	51	73	+	12	TTTCTGTTCTTTGTGGCTTC	TAG	---||||--|---|--|--|PAM
chr18:26695821-26695921	21	43	-	11	GCACATCGCTAATTCTCATA	TGG	--||---|-||--||||---PAM
chr2:28586885-28586985	23	45	+	13	ATCTGAGGTCAGCCAGCAAG	AAG	-------||-|||---|-|-PAM
chr7:61613442-61613542	29	51	+	11	CAAATGTAGGGGATTTTACC	CGG	|-|-|||----|-|-|---|PAM
chr19:4072683-4072783	67	89	-	12	TCTGTGAGTTTGAGGCCAGC	CAG	----||-|||-|----|--|PAM
chr7:92145312-92145412	29	51	-	12	CGCTTTTAATCCCAGCACTC	AGG	||--|-|--|--|----|-|PAM
chr12:42464915-42465015	19	41	+	16	ATGGATCAGCAAATAGAAAC	AAG	----------|--|----||PAM
chr2:93062378-93062478	25	47	-	16	GAGAATAACAACATAGTAAC	AAG	----------|--|----||PAM
chr18:64022240-64022340	38	60	-	13	CAAAGTGAGACGATCTAAAT	GGG	|-|--------|-|||--|-PAM
chr2:160408759-160408859	30	52	+	13	GCCCAGGGGCTGTCCTGACC	GGG	---|-|-|---|--||---|PAM
chr11:118387098-118387198	27	49	-	15	GAGCATCAGCAACAGAATAC	AAG	---|------|-|-----||PAM
chr2:166744662-166744762	39	61	-	15	CACTGAGTCACGGACAGCCC	AGG	|----------|--|--|-|PAM
chr2:37925883-37925983	69	91	+	11	ACTAGGTGTCAGCCCAGGAA	CAG	-----||||-|||-|---|-PAM
chr10:43162444-43162544	7	29	-	15	TTGGGAATTGATTTTGACGC	AAG	--------|-|--|---|-|PAM
chr2:5698579-5698679	48	70	-	12	AGTTGATTTTACATCCTATC	GAG	-|----|-|||--||----|PAM
chr5:49058166-49058266	8	30	+	13	GTACACCTGTCTCTTTTTGC	GAG	--||-----|--||-|---|PAM
chr19:42683636-42683736	54	76	-	14	CCTTCAGAGATGCACCCAAA	AGG	|----------||-|-|-|-PAM
chr17:27445021-27445121	78	100	+	13	AGCCTCTAAACAAAAGCCAT	GAG	-|-||-|---------|||-PAM
chr15:72376222-72376322	73	95	+	14	CAGTGGCTTGGCCAAGGTAC	TAG	|----|--|---|-----||PAM
chr10:86641918-86642018	49	71	+	14	CCGATTGAGGAGAAAGGAAC	TAG	|---|-----||------||PAM
chr4:127673029-127673129	30	52	+	14	CCCTCTTTTGTCTCCATCTC	CGG	|-----|-|-----|--|-|PAM
chr19:42683636-42683736	64	86	+	14	GCATCTCTGAAGGCCTTTTC	TGG	--|-------||--||---|PAM
chr13:116845371-116845471	17	39	+	15	TAGTCAAGCAGGAAGTACAT	AAG	-------|---|---|-||-PAM
chr3:22385719-22385819	15	37	-	11	CAGGTTTATCGGTTCTCTGG	TGG	|---|-|-|--|-||||---PAM
chr17:74903585-74903685	57	79	-	14	TTCAGTGCTCATCTTACAAG	CAG	--------|-|-||--|-|-PAM
chr17:76103745-76103845	78	100	-	13	CTTCCGAAGTCATTGATCTC	AGG	|--|-|---|---|---|-|PAM
chr11:51038473-51038573	61	83	+	15	ATGGCACTTGCTTTCTTGCC	TGG	--------|----|||---|PAM
chr4:106496062-106496162	61	83	-	13	ATCTGGAGGAAGGTCATTCC	AGG	-----|-|--||-||----|PAM
chr1:18087767-18087867	24	46	+	11	AAGCTTTATTATTTTTATAT	GAG	---||-|-|||--|-|--|-PAM
chr3:115538520-115538620	70	92	-	14	GAAGGCCGTGCTTATTCGTC	AAG	--|----||------||--|PAM
chr2:163863376-163863476	33	55	-	13	GGATCCGGAGCCAGCTCCTG	AGG	-||----|------||||--PAM
chr7:78883308-78883408	16	38	-	12	CGTCTTCCTCCCGTGGGCGC	TGG	||-||---|----|---|-|PAM
chr2:16855433-16855533	35	57	+	12	CTAACTAGGGAGTTCCGTTC	TAG	|-|----|--||-||----|PAM
chr10:43162444-43162544	42	64	-	12	CTGGTGCTATGTCTCGAGCC	CGG	|---||---|--|||----|PAM
chr15:82322919-82323019	17	39	-	13	GCACAGCTGGATGGCACAGC	TGG	--||-|----|---|-|--|PAM
chr3:145988713-145988813	40	62	+	15	GGTGCGGTGCGCACCGGGAC	AGG	-|---|--------|---||PAM
chr11:108268978-108269078	22	44	+	13	CCCGAATCTTGTAACATCAT	TGG	|-----|-||----|--||-PAM
chr3:79838864-79838964	7	29	+	13	ACACAGCAGACACAGTCAAG	CAG	--||-|------|--||-|-PAM
chr7:78883308-78883408	23	45	-	14	CCGTGTACGTCTTCCTCCCG	TGG	|--------|----||||--PAM
chr19:40946572-40946672	65	87	-	13	GGATCATGGATTGGATCTCC	AAG	-||---||-------||--|PAM
chr19:40946565-40946665	72	94	-	13	GGATCATGGATTGGATCTCC	AAG	-||---||-------||--|PAM
chr4:81042181-81042281	44	66	+	11	AGAATCGGTCAGAAAATCAT	GAG	-||-|--||-||-----||-PAM
chr6:29493105-29493205	32	54	+	12	CAGCCACCCTAGAGCCCCGG	CAG	|--|-----|||--|-||--PAM
chr1:135492321-135492421	63	85	+	12	GGGGTAGTTTATGGATCCCT	CAG	-|--|---|||----|||--PAM
chr9:47702032-47702132	68	90	-	11	GGACGTTTCTAGAGAAGCAT	GGG	-|||--|--|||-----||-PAM
chr2:162511150-162511250	48	70	-	11	CAGCTGTTATCTTTGATCAT	CGG	|--||||--|---|---||-PAM
chr11:61377873-61377973	74	96	+	14	TCCTCTAGGAAGCCGGGCAG	CAG	-------|--|||----||-PAM
chr10:77008873-77008973	16	38	+	13	CAAATCCAAGAAACATTCAG	AGG	|-|-|-----|----|-||-PAM
chr18:82090603-82090703	48	70	-	14	CAGCCACACCCTCACCCTCC	CGG	|--|--------|-|-|--|PAM
chr13:26775516-26775616	25	47	+	16	AATGGAGACATTTTTTTCAA	TAG	-------------|-|-||-PAM
chr15:27998800-27998900	17	39	-	13	TTAGGAGGATCTCTTCCTAT	TAG	--|----|-|--||--|-|-PAM
chr15:103496108-103496208	12	34	-	11	TGAGATTTCCAGCCCTCAGG	CAG	-||---|---|||-|||---PAM
chr10:118052827-118052927	78	100	+	12	CCAAGGCGGGACTGCTGGGC	TAG	|-|--|-|--|---||---|PAM
chr18:68550345-68550445	48	70	-	13	GGCTTTAGTTTTTAAGAAAC	GGG	-|--|--|||--------||PAM
chr4:84885217-84885317	74	96	+	12	CGTATTCATTTATTAACTTC	CAG	||--|---||---|--|--|PAM
chr15:83658909-83659009	15	37	-	15	CAGGGTGCTGGATGTTGCTC	GGG	|-------|------|-|-|PAM
chr17:5402870-5402970	6	28	+	13	TGCCCTTCAGCTGGCTCCCT	TGG	-|-|--|-------||||--PAM
chr1:185027395-185027495	59	81	+	12	TTCCAGGCTTGAGTCTGCCA	TGG	---|-|--||---|||-|--PAM
chr19:35886535-35886635	70	92	-	13	TGCCACATGTATTGATCTAA	AGG	-|-|-----||----||-|-PAM
chr17:61638722-61638822	32	54	+	14	TTGATTGGTGGTTTAGTCGC	TGG	----|--||----|---|-|PAM
chr18:24800662-24800762	8	30	+	13	CCTAGACTCTATCACACCTT	GAG	|--------||-|-|-||--PAM
chr7:78883308-78883408	55	77	+	14	AAGCAGCGGGTAACCATCCC	AGG	---|-|-|------|--|-|PAM
chr6:83268407-83268507	9	31	+	16	TCCTGAACCCTTCCTTCTTC	CGG	------------|--||--|PAM
chr17:67099224-67099324	40	62	-	16	GCCACCACAGTTCGGTCATC	AGG	------------|--||--|PAM
chr4:127980041-127980141	46	68	+	14	CTTCCGGTGCTAAAATACCC	CAG	|--|-|---------|-|-|PAM
chr15:102359074-102359174	39	61	+	15	TCTTGGGCACCGGTGGGCCC	AGG	-----|-----|-|---|-|PAM
chr17:47811862-47811962	10	32	-	12	CAAGTGTAAAAAAGAAATAC	CAG	|-|-|||---|-------||PAM
chr2:30784070-30784170	48	70	+	12	ACGTTCTGATGGGGCACCGA	AGG	----|-||-|-|--|-||--PAM
chr17:61757677-61757777	31	53	+	13	TGTTCTTGGATTCTGTTAGC	GAG	-|----||----||-|---|PAM
chr1:25656894-25656994	12	34	-	16	AACTCAGTACCGTAAACCAA	GAG	-----------|----|||-PAM
chr3:107437070-107437170	9	31	+	14	CTATGACTCAGGTTACGCTC	AAG	|-|--------|-|---|-|PAM
chr17:62019002-62019102	6	28	-	14	GATCTTAGAGCATGAGCCAT	TGG	---||--|--------|||-PAM
chr3:105688198-105688298	34	56	+	13	AGAGTCTCCCTATGCCGCTC	AGG	-||-|-|-------|--|-|PAM
chr3:131302120-131302220	47	69	+	14	CACGGGCTCTGGGAACAGAC	TGG	|----|---|-|------||PAM
chr5:144037143-144037243	27	49	-	12	GAGCTGGATGAGAAAGCGGC	GGG	---|||--|-||----|--|PAM
chr19:4072683-4072783	48	70	-	14	CCAGGTCCAGAGGGAGTTAC	GGG	|-|-------||------||PAM
chr10:89248791-89248891	26	48	+	12	ATAAAATGTGGGTGCTAAAT	TAG	--|---|||--|--||--|-PAM
chr15:75140796-75140896	58	80	+	14	GACACGTCTGCTATAGGCTC	CAG	-----||-|----|---|-|PAM
chr4:106625557-106625657	53	75	+	12	GGAATAGAGGAGCAGTGAGC	AAG	-||-|-----|||--|---|PAM
chr15:76843898-76843998	25	47	+	14	TAATAAATAAATCTTTGGGC	CGG	--|-------|-||-|---|PAM
chr8:11375914-11376014	54	76	-	14	TGGGCTTAGAAATGTTTCAA	CAG	-|----|---|----|-||-PAM
chr8:11375917-11376017	51	73	-	14	TGGGCTTAGAAATGTTTCAA	CAG	-|----|---|----|-||-PAM
chr5:37015744-37015844	18	40	-	15	GTCCGCCGCCTAGTGCTGAC	AGG	---|---|-----|----||PAM
chr3:71568229-71568329	76	98	+	15	TAACCCCCAACCTCCCAGAC	AAG	--||----------|---||PAM
chr2:27413933-27414033	41	63	-	13	CTGAGGACTGTGCGTCCTGC	CGG	|----|--|--||---|--|PAM
chr2:38673846-38673946	40	62	-	14	CAGGGCTGGGTCGGCAGCTC	TGG	|-----||------|--|-|PAM
chr15:85288928-85289028	45	67	-	14	CTCTCATGCATCTACAGCGC	CAG	|-----||------|--|-|PAM
chr1:18087767-18087867	29	51	+	13	TTATTATTTTTATATGAGAC	CGG	--|-|-|-||--------||PAM
chr15:12386442-12386542	2	24	+	13	TAGCTGACCTGACAACACCC	AAG	---|||---|--|----|-|PAM
chr1:41551881-41551981	33	55	-	14	TTTGCGAGAGTCCTGCTCAT	GAG	-----|-|----||---||-PAM
chr5:101811217-101811317	60	82	+	15	CAGACACTGGATTATCCCAG	GAG	|---------|-----|||-PAM
chr11:106330183-106330283	48	70	-	14	AAAACGGGGAGAGCCCTCCC	GAG	--|--|-|------|--|-|PAM
chr17:27445021-27445121	71	93	+	13	CACATTTAGCCTCTAAACAA	AAG	|---|-|-----||---||-PAM
chr11:117905145-117905245	16	38	+	14	ACACATCCTATAGCCAGCTC	CAG	--||----|-----|--|-|PAM
chr10:20884518-20884618	11	33	+	12	AGGCTGCAGCTGTTTCTCAT	AGG	-|-|||-----|-|---||-PAM
chr15:74333179-74333279	69	91	+	15	ACTATCACAGCCATCATCAT	CAG	----|--------||--||-PAM
chr3:107271850-107271950	20	42	-	15	TTCTTCCTCACAGTCCTCAG	AAG	----|--------||--||-PAM
chr11:48050716-48050816	12	34	-	12	CACTGCTTATATCTCATGAT	TAG	|-----|--||-|||---|-PAM
chr15:80028734-80028834	46	68	-	16	GTGGCAAAGGTGAGCATCGC	TGG	-----------|--|--|-|PAM
chr1:134530762-134530862	36	58	-	15	TACTGAGCGATGCTTTGTTC	AGG	-----------|||-|---|PAM
chr2:75993686-75993786	58	80	+	15	ACTAGCCAGGTGCTGTGAGC	AAG	-----------|||-|---|PAM
chr9:78742549-78742649	58	80	-	14	GGAGGGGTAGGCTTTGTTAC	CAG	-||--|-------|----||PAM
chr19:46358718-46358818	46	68	-	15	TGCTCCCTCAAAGCCCTCGC	CAG	-|--------|---|--|-|PAM
chr15:81812155-81812255	5	27	+	13	TATGTCTTTGGTCCGTCCTG	GAG	----|-|-|---|--|||--PAM
chr11:4458504-4458604	47	69	-	14	CAGGTTCTTGCTACCAGCTC	GGG	|---|---|-----|--|-|PAM
chr6:142059070-142059170	8	30	+	12	AGGTGGCATGAGATGTGTAA	CAG	-|---|--|-||-|-|--|-PAM
chr19:31905421-31905521	30	52	+	12	CAGGGCTTGTAGCTAGAATC	GAG	|-----|--|||||-----|PAM
chr1:137577671-137577771	15	37	+	14	GGGGAAGAAGAGTTAGGCAG	GGG	-|--------||-|---||-PAM
chr4:106625557-106625657	3	25	+	14	TGGGGACCCAAGGTTGGCAT	CAG	-|--------||-|---||-PAM
chr2:162511150-162511250	47	69	-	14	AGCTGTTATCTTTGATCATC	GGG	-|----|-|------||--|PAM
chr16:32008762-32008862	36	58	-	14	TGTTCCCCGTGGAATTCAAG	AGG	-|-------|-|---||-|-PAM
chr2:26534789-26534889	38	60	-	13	CAAGTGACACGAGAGCCCAG	AGG	|-|-||----------|||-PAM
chr2:36000881-36000981	51	73	+	12	GTGAAATGTCACCTGTGCTG	GGG	------|||-|-||-|-|--PAM
chr11:50902697-50902797	42	64	-	11	TGGCAGAGAAAACTCGGTAG	AAG	-|-|-|-|--|-|||---|-PAM
chr17:63489924-63490024	74	96	+	13	TCAGACAAGTAGCCTGCAAT	GAG	--|------||||---|-|-PAM
chr15:73758908-73759008	11	33	-	15	GCTTAAAACTTGGACAGCAG	GAG	---------|-|--|--||-PAM
chr5:52392590-52392690	62	84	+	13	CTCAGAAGTTTCTGCTTACC	TGG	|------|||----||---|PAM
chr5:130116315-130116415	18	40	+	14	TACTCTCTGTGGCTTTTGAA	AGG	---------|-|||-|--|-PAM
chr11:74763627-74763727	12	34	+	14	CTTTCCACTCCAGCCTCCTA	GAG	|-------|-----||||--PAM
chr2:168794851-168794951	29	51	-	12	CGCCTTGTGTCCCAACACTC	AGG	||-||----|--|----|-|PAM
chr9:49320404-49320504	63	85	-	11	ACATTTTCTCACCTTTTCTG	AAG	--|-|-|-|-|-||-|-|--PAM
chr11:50902697-50902797	60	82	+	13	TGCCATGATGGACTGTAACC	TGG	-|-|----|---||-|---|PAM
chr5:52484553-52484653	37	59	-	14	TACCAGTCCGTATGCATCCC	TGG	---|-||-------|--|-|PAM
chr10:81495916-81496016	62	84	+	12	GGAGTTCCTCTGCCTGACAG	TGG	-||-|---|--||----||-PAM
chr17:25919247-25919347	67	89	-	14	AGGTGGGAGCGGCCTGTCGC	GGG	-|---|-----||----|-|PAM
chr15:33014943-33015043	47	69	+	11	AACGTGTGATTGTCCTACCT	CAG	----||||-|-|--||-|--PAM
chr12:16897175-16897275	74	96	+	14	TGGTGCCATCCTTTCGCTAG	TGG	-|------|----||-|-|-PAM
chr11:120186808-120186908	68	90	+	15	GTGGCTCGGACCCACAACAG	CAG	-------|----|-|--||-PAM
chr12:17261822-17261922	13	35	-	14	AAGGCATGTGCCACCACGCC	TGG	------|||-----|-|--|PAM
chr10:109613096-109613196	77	99	+	15	AATAGGAAAATGAAATTCAA	GAG	-----|-----|---|-||-PAM
chr11:75192117-75192217	34	56	+	14	CCCAATACATTGGAGTCGAT	GGG	|--------|-|---||-|-PAM
chr19:22891681-22891781	44	66	-	14	CTTGCACAGTGGAATTCGAT	GGG	|--------|-|---||-|-PAM
chr7:37478144-37478244	62	84	+	15	TCGTGGGATCCCTGGGCCAG	GAG	-----|--|-------|||-PAM
chr3:153829336-153829436	27	49	+	14	GTCCTCTCACCAAGAGCCAT	TAG	---||-|---------|||-PAM
chr15:60787602-60787702	26	48	-	14	ACAGTAAAAAGACACAGCAG	CAG	--|-|-------|-|--||-PAM
chr10:70847490-70847590	42	64	-	15	TACCACAAGGGAATCGGCAA	CAG	---|---------||--||-PAM
chr6:83268407-83268507	68	90	-	13	GGTCAGATCCCCGTCCCTAA	GGG	-|-|-|-------||-|-|-PAM
chr6:87906850-87906950	4	26	-	16	GAAACACAGCCCGGGGCCTC	CAG	--|-------------||-|PAM
chr3:152114527-152114627	78	100	+	14	TTACACAGCATTGAAACCAA	CGG	--||---|--------|||-PAM
chr15:78768177-78768277	59	81	+	13	TTCTTGTGTGCTGGGGTTAC	AGG	----|||||---------||PAM
chr4:148011061-148011161	2	24	+	17	AAGGGTACGACTTCATGGAC	TGG	---------------|--||PAM
chr3:76664367-76664467	39	61	-	13	GTCATGACATACGTATAAGC	TGG	----||---||--|-|---|PAM
chr11:106330183-106330283	20	42	-	14	GAAGAAGGAACCACCTCCGG	AAG	--|----|------||||--PAM
chr11:78772393-78772493	55	77	+	12	TGCTTTGTTCAGGTTTGTAA	AAG	-|--|---|-||-|-|--|-PAM
chr6:29493105-29493205	40	62	-	13	CCTCACTCCTGCCGGGGCTC	TAG	|--|--|--|--|----|-|PAM
chr10:86641918-86642018	72	94	+	14	AGAGGCCCTGGCAGCAGCTC	TGG	-||-----|-----|--|-|PAM
chr6:83268407-83268507	28	50	-	16	GAGAGGATCGCTAACAGGAC	CGG	-----|--------|---||PAM
chr8:106929903-106930003	54	76	+	12	TTTATTTCTTGCCCCTACTG	GAG	----|-|-||--|-||-|--PAM
chr5:90733133-90733233	66	88	-	13	GGTCACAAAAACCTACCAAG	TAG	-|-|------|-||--|-|-PAM
chr19:4072683-4072783	42	64	+	16	GGTTGTCCCGTAACTCCCTC	TGG	-|--------------||-|PAM
chr8:47126130-47126230	13	35	+	15	ACCAATAAACAGGGCTAAGC	AAG	----------||--||---|PAM
chr2:25223717-25223817	5	27	-	15	GAGTATGAGAAGACCTGACC	TAG	----------||--||---|PAM
chr2:163276080-163276180	9	31	+	14	TGTCACGGCCTTGCGCCCAA	CGG	-|-|---|--------|||-PAM
chr11:6069898-6069998	60	82	+	12	TTTTGTTGGTGGCTCCTCTG	TAG	------||-|-||||--|--PAM
chr9:109215907-109216007	42	64	+	12	GCACTTTTCGTAATCTGAAT	GAG	--|||-|------|||--|-PAM
chr1:134098877-134098977	69	91	+	12	ACACCCTGCCAGGGGCCTCC	TGG	--||--||--||----|--|PAM
chr11:118387098-118387198	35	57	-	15	ATAGATGCGAGCATCAGCAA	CAG	--|----------||--||-PAM
chr14:45871400-45871500	76	98	-	14	TCCAGAGACTACCCCACCCG	GGG	---------||-|-|-||--PAM
chr3:145988713-145988813	6	28	-	13	TCGCTCGCCCACCGCTGGAG	CAG	---||-----|-|-||--|-PAM
chr11:78772393-78772493	18	40	+	13	TCAGGGTGAGCAGCCCCAGC	AAG	--|--|||------|-|--|PAM
chr1:58221781-58221881	39	61	+	13	TCTCTCAGGAACGACTTGCC	AAG	---||--|--|---||---|PAM
chr18:57133372-57133472	60	82	-	11	AGAAGGCGGTAACCCGAGCC	CGG	-||--|-|-||-|-|----|PAM
chr15:78768177-78768277	28	50	-	15	GAGAGGGTTGCTACCAGCTC	CAG	-----|--|-----|--|-|PAM
chr15:76002542-76002642	30	52	+	16	GTGAGACTGCCTCTGCGCTC	GGG	------------||---|-|PAM
chr15:76002542-76002642	63	85	+	16	ACTGGACTACCCCTGCGCTC	AGG	------------||---|-|PAM
chr2:164232848-164232948	5	27	+	14	CCTTGAGCTTGCTGCGCGGC	TGG	|-------||----|-|--|PAM
chr17:61638858-61638958	23	45	-	14	CCCACCATTGGACTGAGCAT	AGG	|-------|---||---||-PAM
chr16:32008762-32008862	37	59	-	15	TTGTTCCCCGTGGAATTCAA	GAG	----|------|---|-||-PAM
chr2:160408759-160408859	15	37	+	14	GACATCCACATGGTCGCCCA	GGG	----|------|-||-||--PAM
chr11:53154471-53154571	20	42	+	13	AGTCCCTGCATTGCTTTCAT	GGG	-|-|--||-------|-||-PAM
chr2:33349615-33349715	63	85	-	14	CTAGCAGCTACATGCCACTC	CAG	|-|-----|-----|--|-|PAM
chr9:41986943-41987043	50	72	+	14	GTTGCCATTTAAGTATGTCC	CAG	--------|||--|-|---|PAM
chr2:26534789-26534889	53	75	+	12	GTCACTTGGCAGCTGTCATA	TGG	------||--||||-||---PAM
chr1:88810550-88810650	13	35	+	14	TGCTGTACCTAAATGGCTCC	TGG	-|-------||--|--|--|PAM
chr2:33349615-33349715	62	84	-	14	TAGCAGCTACATGCCACTCC	AGG	---|-|----|---|-|--|PAM
chr11:74763627-74763727	38	60	+	14	AAGGGATTTCACGGCTGAGC	TAG	------|-|-|---||---|PAM
chr3:105661468-105661568	6	28	-	15	TATGTCCTTGCATCTCCCAG	AAG	----|---|-------|||-PAM
chr13:80842226-80842326	56	78	+	11	TGACGGATCTGCCTTTGGAA	CGG	-|||-|---|--||-|--|-PAM
chr17:28497820-28497920	59	81	+	15	AGGTCTATATGCACGCCCAA	TAG	-|-------|------|||-PAM
chr17:27052134-27052234	74	96	-	13	GTTCAGGTAGAGATGACAAT	GGG	---|-|----||-|--|-|-PAM
chr15:36855098-36855198	53	75	+	14	GTGCAGAGGCCAGCTTCTCC	AAG	---|-|-|-------||--|PAM
chr15:27631013-27631113	7	29	+	16	CTCAGTGCCAGCGCGGCCTC	TGG	|---------------||-|PAM
chr3:105465885-105465985	50	72	+	13	CGCTAGCTCAGTGCCTCCTG	AGG	||---|--------||||--PAM
chr2:29602443-29602543	35	57	+	12	TTCTTTTCTTGCCTCGGGAT	CAG	----|-|-||--|||---|-PAM
chr10:70847490-70847590	54	76	-	13	TCCCTATCATCTTACCACAA	GGG	---||-|--|----|--||-PAM
chr19:60337123-60337223	62	84	-	14	TTCCTGCTCACAGGACCCAA	AAG	---|||----------|||-PAM
chr3:105688198-105688298	77	99	-	14	TATCTGAAAAGTTGAGCCAG	GAG	---|||----------|||-PAM
chr15:64693705-64693805	57	79	-	14	TAGTACTTTTGAATGACAGC	TGG	------|-||---|--|--|PAM
chr15:29645867-29645967	30	52	+	14	GTAGGTGTGTCACTGTTGGC	GAG	--|------|--||-|---|PAM
chr15:80192132-80192232	6	28	+	13	ACTTGGTGGTTACAGCCTGC	TGG	-----|||-|--|---|--|PAM
chr6:13278241-13278341	49	71	-	13	GGAGAGATGTCTACCCCGCC	CGG	-||--|---|----|-|--|PAM
chr4:76293885-76293985	59	81	-	13	CATCAGAGCCATAGTGATAC	TGG	|--|-|-|--|-------||PAM
chr1:89429071-89429171	55	77	-	14	TGCTGCTCCTCCAATTGCAG	AAG	-|----|--|-----|-||-PAM
chr1:89429070-89429170	56	78	-	14	TGCTGCTCCTCCAATTGCAG	AAG	-|----|--|-----|-||-PAM
chr9:67783564-67783664	72	94	+	13	TCACAAAGCTGAAGCATCAT	CAG	--||---|-|----|--||-PAM
chr3:89139827-89139927	67	89	-	11	AGAGTGGTGGAGATATAAAA	TAG	-||-||----||-|-|--|-PAM
chr6:29493105-29493205	47	69	-	13	CTCACCTCCTCACTCCTGCC	GGG	|-----|--|--|||----|PAM
chr19:25779115-25779215	30	52	+	15	TCCACCTGCCTCTGCCTCCC	GAG	------||------|--|-|PAM
chr12:17261822-17261922	47	69	-	15	TCCACCTGCCTCTGCCTCCC	GAG	------||------|--|-|PAM
chr3:71568229-71568329	38	60	+	12	CACTGCCTTTGGCGCTCGCT	CAG	|-------||-||-|||---PAM
chr3:65435378-65435478	61	83	+	13	GACTTGGTTTCTTTTAGCAT	GGG	----||--||---|---||-PAM
chr3:65435370-65435470	69	91	+	13	GACTTGGTTTCTTTTAGCAT	GGG	----||--||---|---||-PAM
chr3:68778239-68778339	78	100	-	15	TTTACAAGGTATGCACTGAC	AGG	-------|-||-------||PAM
chr10:68701544-68701644	48	70	+	16	GTCGGAGAACAAGCTACCAT	CAG	----------|-----|||-PAM
chr12:40044352-40044452	39	61	+	16	ATTACAAAGGACGGAGCCAG	CAG	----------|-----|||-PAM
chr9:120301457-120301557	11	33	-	11	TTGCTCAGCTTGCTTTCTTA	TAG	---||--|-|-|||-||---PAM
chr17:60422539-60422639	59	81	-	16	ATGATAGTCATAAACAATAC	TAG	----|---------|---||PAM
chr5:140392309-140392409	72	94	+	14	CTGTCCTCAGAAGACACTGC	AAG	|-----|---|---|-|--|PAM
chr15:60041639-60041739	72	94	-	11	ATAATGTATCTGTTATAGAA	TAG	--|-|||-|--|-|-|--|-PAM
chr10:79533584-79533684	2	24	+	15	TGGGAAAAAGTCCCCGCACC	CGG	-|----------|-|-|--|PAM
chr17:71600116-71600216	39	61	+	12	AGATAAAGGTACGTGCCAAA	GAG	-||----|-||--|--|-|-PAM
chr11:100548130-100548230	48	70	+	12	CCGCCAGTTCCCCTCTCTCA	TGG	|--|----|---|||||---PAM
chr13:59246308-59246408	63	85	+	15	GTGGGGAGAGTAACTGCCAA	AAG	-----|-|--------|||-PAM
chr19:6892070-6892170	77	99	+	14	TAAAAGAGCATAGGGTCTTC	TAG	--|--|-|-------||--|PAM
chr6:48821112-48821212	74	96	-	15	CTGGCAATGGGCTTCATCAG	TGG	|------------||--||-PAM
chr4:126246579-126246679	29	51	+	13	GGAACTCCCTACCCAACACC	CGG	-||------||-|---|--|PAM
chr3:6507400-6507500	49	71	-	12	TGTCTCTTGTGAGGCTATGC	CGG	-|-||-|--|----||---|PAM
chr1:48224185-48224285	49	71	-	12	TGTCTCTTGTGAGACTATGC	CGG	-|-||-|--|----||---|PAM
chr4:126246579-126246679	47	69	-	15	GGGTGTCTATGAAACATCCC	GGG	-|-------|----|--|-|PAM
chr7:12513305-12513405	24	46	-	13	CATGAGCTTGACCAACCTCC	AAG	|----|--|-|-|---|--|PAM
chr9:49128979-49129079	45	67	+	14	GAGGCCGGGCAGACTTCCTT	AAG	-------|--||---|||--PAM
chr10:58715554-58715654	24	46	+	12	TGTCACACCTAGCTAGGACC	CAG	-|-|-----|||||-----|PAM
chr2:71474015-71474115	31	53	+	15	CCTGCCCTCCGGATACACCC	GAG	|----------|-|---|-|PAM
chr12:17261822-17261922	33	55	+	12	CTTTAATCCCAGCACTCGGG	AGG	|-----|---|||-|||---PAM
chr19:25779115-25779215	44	66	-	12	CTTTAATCCCAGCACTCGGG	AGG	|-----|---|||-|||---PAM
chr5:52484553-52484653	18	40	+	14	TGCATGGCAAGTCAAGGAAC	CAG	-|--||------|-----||PAM
chr4:84885217-84885317	24	46	+	11	CCACAGTTTTTAGAAAGCCC	TGG	|-||-||-||-------|-|PAM
chr18:14302163-14302263	12	34	-	13	CTCTTAGAATGCCCTTCCTG	GAG	|---|----|--|--|||--PAM
chr11:69615675-69615775	67	89	+	15	ACAGAGATGGGCATTAAGAC	AGG	--|--|-------|----||PAM
chr10:81523587-81523687	53	75	+	15	CAGGGCCACCTCCCCGCAGC	CAG	|-----------|-|-|--|PAM
chr2:164232848-164232948	12	34	-	15	CTTGACCCCAGCCGCGCAGC	AAG	|-----------|-|-|--|PAM
chr17:61688813-61688913	29	51	-	12	CGTTCATATCTGCATTGGTC	AGG	||----|-|--||--|---|PAM
chr1:89429071-89429171	32	54	-	14	GTCACGGCTAATACCTGAGC	CAG	-----|--|-|---||---|PAM
chr1:89429070-89429170	33	55	-	14	GTCACGGCTAATACCTGAGC	CAG	-----|--|-|---||---|PAM
chr5:31758858-31758958	76	98	+	13	AGTCAGGAAGAGGAAGTCCC	CAG	-|-|-|----||-----|-|PAM
chr19:38276638-38276738	66	88	+	16	TCTGGCATAAATGACGTCCC	TGG	----------|---|--|-|PAM
chr5:114854795-114854895	69	91	+	12	CTGCTGCTTCCGTGTCTCTC	TGG	|--|||--|--|-----|-|PAM
chr1:32970242-32970342	41	63	-	12	CTAGAAAAATACCGCTTCCT	TGG	|-|------||-|-||-|--PAM
chr8:106612338-106612438	52	74	+	13	TGGAGCCCATTGCCCTTCCT	GAG	-|-------|-||-||-|--PAM
chr5:37015744-37015844	62	84	+	14	ACCCAGCTAGGTAACTCCTG	TGG	---|-|--------||||--PAM
chr12:40044352-40044452	29	51	-	11	CGTCCTTTGTAATGCTTAAT	TAG	||-|--|--||---||--|-PAM
chr5:130116315-130116415	30	52	-	16	GCGTCACAAAGCCCTTTCAA	AAG	------------|--|-||-PAM
chr15:60041639-60041739	14	36	-	14	CCTACAGCATCTCTGTAGGC	GAG	|--------|--||-|---|PAM
chr17:76103745-76103845	36	58	+	10	CATGTGTTGAAGCTCGCATG	TGG	|---|||---|||||-|---PAM
chr2:145789845-145789945	56	78	-	14	CCTAACTTGCTTCCCTGACC	CAG	|-----|-----|-||---|PAM
chr15:66861730-66861830	11	33	-	14	GCACATGCATACACACATAC	AAG	--||-----||-------||PAM
chr2:168794851-168794951	74	96	-	14	GCTGGGGAAAAACTCGGGGC	AAG	-----|----|-|||----|PAM
chr12:35572099-35572199	27	49	-	14	TGTAAGGAGTGCACTTACAG	AAG	-|---|---|-----|-||-PAM
chr8:48026756-48026856	12	34	-	13	CTTTAATTACTGCTATTAAA	AGG	|-----|----|||-|--|-PAM
chr8:123652457-123652557	20	42	-	14	TACAGAAGTGGGCCTGTCAA	GAG	-------||--||----||-PAM
chr7:26820603-26820703	75	97	-	13	GTAAAGGAAGAGTTCCATGC	GGG	--|--|----||-||----|PAM
chr17:24832467-24832567	18	40	-	13	CAAGTAACTGTCAATTTCAT	CAG	|-|-|---|------|-||-PAM
chr5:101811217-101811317	41	63	-	14	TCTGTATTCGTGGCGTCAAG	TGG	----|-|----|---||-|-PAM
chr9:69181108-69181208	72	94	+	13	ACAACCTGAGTTCAATCCTA	AGG	--|---||----|--|||--PAM
chr6:59020632-59020732	32	54	+	12	GGCCAGATATGTCCCACCGA	GAG	-|-|-|---|--|-|-||--PAM
chr16:32557483-32557583	74	96	+	14	TTGTATTTTCAATTTGACAG	GAG	------|-|-|--|---||-PAM
chr9:66620983-66621083	77	99	+	14	AAACAGGTCCTTAAGGCCAG	AGG	--||-|----------|||-PAM
chr10:79533584-79533684	4	26	+	12	GGAAAAAGTCCCCGCACCCG	GGG	-||----||---|-|-||--PAM
chr11:100548130-100548230	3	25	-	12	TCAGGTCGTCATTTCTCTTA	GAG	--|----||-|--||||---PAM
chr19:46358718-46358818	58	80	+	15	TTGAGGGAGCAAGATTTCAT	AAG	-----|----|----|-||-PAM
chr8:118853810-118853910	10	32	-	13	CTTGTGGAAGAAATAACAGC	AAG	|---||----|--|--|--|PAM
chr18:24800662-24800762	68	90	+	14	TACTCTGCATGGCTTCCCTA	GGG	---------|-|||--||--PAM
chr1:88810550-88810650	12	34	-	14	CAGGAGCCATTTAGGTACAG	CAG	|----|---|-----|-||-PAM
chr11:69615675-69615775	14	36	+	14	AACTACCTTAGGTTCTGCCT	CGG	--------|--|-|||-|--PAM
chr2:30784070-30784170	64	86	-	12	CCAGCCTCATACACATCCTT	CGG	|-|---|--||----|||--PAM
chr13:73831867-73831967	74	96	-	11	CAACAGTAATGATTATTGTC	TGG	|-||-||--|---|-|---|PAM
chr15:82322919-82323019	46	68	+	13	CTGCCGACACTGAACTGAGC	CAG	|--|-|-----|--||---|PAM
chr14:52127251-52127351	72	94	-	13	GTCATGGGGTCTGTTCACAA	CAG	----||-|-|---|---||-PAM
chr2:166744662-166744762	77	99	-	13	GAGGAGAGTGAGGAGGGCAG	TGG	-----|-||-||-----||-PAM
chr4:130797417-130797517	19	41	+	14	GGTGGGGACCTTCCCTATTC	AGG	-|---|------|-||---|PAM
chr5:73374326-73374426	78	100	-	15	GGGAGAGATGGCTCAGCCAA	GAG	-|------|-------|||-PAM
chr5:52392590-52392690	47	69	+	13	AGACGAAAGCCACTGCTCAG	AAG	-|||--------||---||-PAM
chr11:82417198-82417298	10	32	+	13	CAGTGGGCTAGACCTTCCCA	CAG	|----|--|---|--|||--PAM
chr5:37015744-37015844	28	50	-	12	CGCGGGAGCTGTCCGCCGCC	TAG	||---|-|-|--|---|--|PAM
chr6:87906850-87906950	58	80	+	14	CCTAACCTCCACATCTTTAA	GAG	|---------|--|||--|-PAM
chr9:69181108-69181208	11	33	+	14	ACTGTCGTTAAAAGCTAGGC	AAG	----|---|-|---||---|PAM
chr19:60337123-60337223	34	56	-	13	CAAACCGGATTGTATAACCC	TGG	|-|----|-|-|-----|-|PAM
chr15:103496108-103496208	40	62	+	14	CAAGGAACTCCGTCTGTTAC	TGG	|-|-----|--|------||PAM
chr10:119241137-119241237	48	70	-	14	GTGGTTGTGTTGGTGTATCC	GAG	----|----|-|-|-|---|PAM
chr1:172819335-172819435	61	83	+	15	TTAAACCATCCCTGCATCCC	TGG	--|-----|-----|--|-|PAM
[truncated: 11,200 more rows]
