# Supplementary material for: Unraveling the functional role of DNA demethylation at specific promoters by targeted steric blockage of DNA methyltransferase with CRISPR/dCas9
Source: Nat Commun. 2021 Sep 29;12:5711. doi: 10.1038/s41467-021-25991-9 (PMC8481236; doi:10.1038/s41467-021-25991-9)
Supplement: Supplementary file 6 — Supplementary Data 3 [file 41467_2021_25991_MOESM6_ESM.xlsx]

## Sheet: differential_sites
Supplementary Data 3: Differentially enriched regions from ChIP-seq.
seqnames	start	end	width	strand	Conc	Conc_gRNAscr	Conc_gRNA3	Fold	p.value	FDR
chr19	29945629	29946029	401	*	8.88104	3.65437	9.86164	5.61809	1.05541e-20	8.19382e-19
chr4	8906651	8907051	401	*	8.2545	4.7398	9.18996	4.33549	3.43592e-65	2.93427e-62
chr8	114673330	114673730	401	*	8.47463	5.27121	9.39412	4.02908	4.99528e-58	2.13298e-55
chr11	54223607	54224007	401	*	7.96065	4.78558	8.87849	3.99933	2.70668e-67	4.62301e-64
chr16	10452580	10452980	401	*	8.72269	5.61559	9.63644	3.94128	7.4411e-59	4.23646e-56
chr7	127326668	127327068	401	*	6.51933	3.64569	7.41739	3.66033	3.73902e-27	4.56161e-25
chr2	165747915	165748315	401	*	7.08626	4.41011	7.96874	3.50007	6.45591e-44	1.83778e-41
chr2	72786326	72786726	401	*	6.92115	4.34647	7.79468	3.37356	1.01957e-37	2.48776e-35
chr2	173688532	173688932	401	*	5.56403	3.13133	6.42382	3.16536	2.90535e-17	1.98493e-15
chr12	52702591	52702991	401	*	6.51884	4.12961	7.37412	3.14046	6.31212e-27	7.1874e-25
chr1	159391605	159392005	401	*	6.9055	4.6756	7.74289	3.00214	2.52414e-33	3.9193e-31
chr15	87692233	87692633	401	*	6.3582	4.13872	7.19435	2.96126	4.45293e-24	3.8028e-22
chr16	11573989	11574389	401	*	6.66443	4.50945	7.49262	2.8998	2.61995e-23	2.13089e-21
chr4	121021742	121022142	401	*	7.07541	4.96254	7.8982	2.87569	6.55793e-32	8.61611e-30
chr12	69118555	69118955	401	*	4.94632	2.69846	5.78584	2.8339	3.03361e-11	1.17759e-09
chr11	36526355	36526755	401	*	6.98789	4.98571	7.79556	2.76332	2.20887e-32	3.14396e-30
chr19	10843660	10844060	401	*	6.19929	4.14177	7.01468	2.76185	9.78289e-20	7.26486e-18
chr12	31257436	31257836	401	*	5.06194	2.93606	5.88641	2.7515	1.76763e-11	7.18836e-10
chr15	67116752	67117152	401	*	7.92427	6.18002	8.69109	2.46511	1.63949e-36	3.5003e-34
chr2	6594058	6594458	401	*	7.99848	6.2767	8.76132	2.44309	2.26318e-36	4.29501e-34
chr3	88220596	88220996	401	*	7.61713	5.93635	8.37252	2.38912	1.14717e-33	1.95936e-31
chr14	103500296	103500696	401	*	6.35012	4.64335	7.11027	2.38502	2.9992e-18	2.13443e-16
chr10	8679690	8680090	401	*	4.72723	2.95663	5.49862	2.36806	9.95638e-09	2.78779e-07
chr4	13875271	13875671	401	*	5.61408	3.94405	6.36748	2.3224	2.09626e-12	8.7327e-11
chr10	78338116	78338516	401	*	6.55907	4.92689	7.3053	2.28663	1.30647e-15	7.43817e-14
chr12	70300641	70301041	401	*	5.23565	3.64855	5.97304	2.21514	1.57577e-09	4.80611e-08
chr1	120099387	120099787	401	*	6.6038	5.05486	7.33346	2.19537	8.12552e-16	4.78565e-14
chr11	22732681	22733081	401	*	7.36931	5.87944	8.08648	2.1649	8.89751e-27	9.49809e-25
chr8	103980314	103980714	401	*	5.65933	4.12823	6.38528	2.14201	3.60104e-11	1.3668e-09
chr12	99791642	99792042	401	*	5.58172	4.10375	6.29631	2.11807	2.60262e-11	1.03378e-09
chr1	178685263	178685663	401	*	6.44302	5.04602	7.13926	2.01604	8.55969e-14	4.17713e-12
chr1	38141760	38142160	401	*	4.76521	3.31999	5.47253	1.99419	2.37975e-07	5.79443e-06
chr3	42039682	42040082	401	*	5.12995	3.72913	5.82709	1.96437	5.09062e-08	1.29773e-06
chr16	10571915	10572315	401	*	6.46484	5.21483	7.12436	1.8556	6.84865e-13	3.07829e-11
chr19	43604328	43604728	401	*	5.76555	4.50741	6.42723	1.84651	1.63393e-10	5.36684e-09
chr10	43375342	43375742	401	*	6.21989	5.00516	6.86987	1.79356	1.2086e-10	4.16342e-09
chr11	112666924	112667324	401	*	4.91389	3.63017	5.58225	1.73061	4.13055e-06	8.39878e-05
chr15	27943404	27943804	401	*	6.92891	5.81685	7.54937	1.68421	6.07195e-14	3.14269e-12
chr11	104303638	104304038	401	*	7.23956	6.13808	7.85682	1.68308	8.13953e-17	5.14901e-15
chr18	5148199	5148599	401	*	6.15524	5.06003	6.77058	1.64569	3.66508e-10	1.18112e-08
chr2	34065070	34065470	401	*	5.84543	4.758	6.45839	1.63053	6.03112e-09	1.74596e-07
chr17	85189538	85189938	401	*	6.0927	5.00334	6.70625	1.6286	9.07737e-10	2.87114e-08
chr15	10648372	10648772	401	*	6.39796	5.31627	7.00915	1.60224	3.58559e-09	1.07442e-07
chr4	150581859	150582259	401	*	5.49723	4.43182	6.10336	1.52376	9.17683e-07	1.95925e-05
chr7	79799018	79799418	401	*	6.70703	5.70442	7.29286	1.52284	8.69432e-11	3.09373e-09
chr2	3218287	3218687	401	*	6.8368	5.81299	7.42961	1.52078	5.21004e-09	1.53427e-07
chr17	12162852	12163252	401	*	6.18055	5.13305	6.781	1.51644	1.68726e-07	4.238e-06
chr4	33338082	33338482	401	*	5.06462	3.95893	5.68315	1.49983	1.19251e-05	0.000216681
chr3	104360441	104360841	401	*	7.22886	6.26698	7.80089	1.45912	1.31403e-10	4.4007e-09
chr3	27154983	27155383	401	*	6.95444	5.98454	7.52923	1.44245	1.26452e-08	3.37469e-07
chr19	34684855	34685255	401	*	4.81039	3.75296	5.414	1.37598	6.39907e-05	0.00106113
chr15	25580647	25581047	401	*	5.93082	5.00958	6.48855	1.35852	2.40869e-07	5.79443e-06
chr18	60888357	60888757	401	*	6.66221	5.77835	7.20628	1.33539	7.13628e-09	2.03146e-07
chr6	116778909	116779309	401	*	5.06094	4.09659	5.63382	1.29239	2.70452e-05	0.000466598
chr19	53552794	53553194	401	*	6.88315	6.04726	7.40897	1.25491	1.02229e-08	2.81625e-07
chr6	114250330	114250730	401	*	5.58498	4.70737	6.12673	1.22899	5.22698e-06	0.000102617
chr2	24409325	24409725	401	*	6.42341	5.58841	6.94889	1.22516	5.14175e-07	1.18677e-05
chr19	38973656	38974056	401	*	5.94324	5.10757	6.46899	1.20847	9.56284e-07	2.01646e-05
chr17	65683746	65684146	401	*	5.66109	4.81176	6.19212	1.20771	6.80862e-06	0.000130664
chr7	119875755	119876155	401	*	5.04556	4.11448	5.6068	1.14863	0.000152687	0.00226773
chr10	78392093	78392493	401	*	6.47743	5.70296	6.97864	1.14574	1.83988e-07	4.55437e-06
chr14	21822859	21823259	401	*	6.15734	5.33689	6.67711	1.12638	1.6623e-05	0.000298865
chr9	115236447	115236847	401	*	6.30912	5.52853	6.81285	1.12519	1.4645e-06	3.0137e-05
chr8	79350127	79350527	401	*	6.62387	5.88056	7.112	1.09314	3.20559e-07	7.60438e-06
chr18	62203672	62204072	401	*	6.40363	5.61253	6.91165	1.08866	9.82929e-06	0.000184488
chr14	121082339	121082739	401	*	5.62965	4.81542	6.14696	1.07876	3.90497e-05	0.000660365
chr15	27821847	27822247	401	*	7.07986	6.36143	7.55727	1.06921	4.9628e-08	1.28431e-06
chr16	16560130	16560530	401	*	5.99687	5.24033	6.49061	1.04518	1.08514e-05	0.000199292
chr5	92372693	92373093	401	*	5.29733	4.50656	5.80522	1.00838	0.000128908	0.00198356
chr16	89774285	89774685	401	*	6.35168	5.64541	6.82375	0.995966	5.11968e-06	0.000102222
chr18	34457601	34458001	401	*	5.1854	4.37609	5.70075	0.985022	0.000266667	0.00376419
chr16	94208147	94208547	401	*	6.12619	5.41632	6.59984	0.971443	2.11895e-05	0.000376997
chr6	34481334	34481734	401	*	6.2008	5.50849	6.66666	0.937252	2.55503e-05	0.000449896
chr10	21829479	21829879	401	*	7.19091	6.54309	7.63638	0.913468	5.54742e-06	0.00010767
chr10	41004358	41004758	401	*	6.01872	5.3361	6.48022	0.911886	4.78191e-05	0.000800736
chr16	18482380	18482780	401	*	6.70383	6.07048	7.14247	0.900985	5.147e-06	0.000102222
chr9	59537675	59538075	401	*	6.67588	6.03025	7.12032	0.90091	9.99096e-06	0.000185484
chr12	51952357	51952757	401	*	5.96451	5.25257	6.43907	0.899019	0.000162627	0.00239454
chr15	8851117	8851517	401	*	5.62497	4.94837	6.08374	0.8741	0.000144355	0.0021628
chr15	35878333	35878733	401	*	5.90434	5.24488	6.35523	0.873843	9.07761e-05	0.00147663
chr9	22090105	22090505	401	*	6.36824	5.67393	6.83499	0.872737	0.000184418	0.00266937
chr15	27782654	27783054	401	*	6.13217	5.46957	6.58452	0.866935	9.57746e-05	0.00154324
chr9	58214735	58215135	401	*	6.3428	5.68745	6.79179	0.845035	0.000131013	0.00199794
chr10	86355468	86355868	401	*	6.138	5.46381	6.59567	0.820085	0.00035615	0.0047898
chr17	67124362	67124762	401	*	5.9975	5.37472	6.43109	0.819124	0.000126032	0.00195693
chr15	6565024	6565424	401	*	6.65163	6.06757	7.06622	0.812228	2.66069e-05	0.00046372
chr6	90794523	90794923	401	*	6.48083	5.87024	6.90852	0.806678	0.000100221	0.00159979
chr19	27576488	27576888	401	*	5.82418	5.20139	6.25776	0.803749	0.000183794	0.00266937
chr1	166968211	166968611	401	*	5.78561	5.10331	6.24696	0.800855	0.000580858	0.00751595
chr8	94967395	94967795	401	*	5.57826	4.90009	6.03773	0.800149	0.000552518	0.00720382
chr11	59459071	59459471	401	*	6.82975	6.2583	7.23798	0.796801	2.97651e-05	0.000508388
chr7	75379621	75380021	401	*	5.36103	4.68128	5.82122	0.789532	0.000869199	0.0106805
chr10	14018051	14018451	401	*	6.35017	5.76321	6.7662	0.779411	0.000136941	0.00206987
chr9	70048905	70049305	401	*	6.75558	6.18494	7.1634	0.778608	6.47777e-05	0.00106385
chr12	80231802	80232202	401	*	6.10877	5.47962	6.5454	0.769002	0.000473134	0.00621626
chr17	84837757	84838157	401	*	5.67719	5.05994	6.1081	0.76774	0.0004112	0.00544441
chr4	95426475	95426875	401	*	6.83912	6.25374	7.25437	0.750435	0.000259437	0.00369265
chr9	43085801	43086201	401	*	5.55453	4.92453	5.99156	0.742909	0.000814493	0.0100808
chr19	60946741	60947141	401	*	5.86575	5.28765	6.27734	0.741579	0.000323656	0.0044581
chr17	17405587	17405987	401	*	5.27302	4.62874	5.71683	0.739906	0.00111895	0.0135543
chr1	87521548	87521948	401	*	6.07976	5.50961	6.48733	0.734548	0.000333926	0.00456276
chr10	70799172	70799572	401	*	6.36455	5.79634	6.77115	0.733548	0.000349585	0.00473882
chr1	86214212	86214612	401	*	5.97537	5.3426	6.41373	0.730398	0.000928665	0.0113297
chr18	57407758	57408158	401	*	6.31223	5.76689	6.70704	0.718041	0.000281853	0.00394595
chr15	73044571	73044971	401	*	5.38363	4.71086	5.84065	0.715833	0.00175048	0.0198001
chr7	84088031	84088431	401	*	6.8039	6.27168	7.19183	0.711335	0.000206051	0.00295744
chr14	45561672	45562072	401	*	5.70812	5.06056	6.15346	0.707751	0.00153527	0.0177179
chr6	89088156	89088556	401	*	5.81436	5.2359	6.22614	0.707475	0.000708238	0.00882972
chr10	31607044	31607444	401	*	5.93218	5.37882	6.33115	0.691743	0.000593947	0.00757061
chr1	10719772	10720172	401	*	6.96378	6.44122	7.34657	0.680607	0.000379413	0.00506279
chr1	187270316	187270716	401	*	6.00502	5.47051	6.39415	0.676027	0.000610519	0.0077242
chr1	58729342	58729742	401	*	6.00757	5.48214	6.39189	0.666101	0.000677717	0.00851133
chr9	46185126	46185526	401	*	5.81431	5.24865	6.2196	0.66004	0.00130479	0.0153696
chr10	93642855	93643255	401	*	6.09604	5.56966	6.48087	0.638533	0.00124276	0.0147868
chr19	32470021	32470421	401	*	5.78883	5.24412	6.1833	0.629685	0.00182455	0.0203682
chr1	34005715	34006115	401	*	6.57797	6.03504	6.97153	0.627817	0.00174619	0.0198001
chr9	35687027	35687427	401	*	5.54491	4.90509	5.98662	0.624243	0.00384247	0.0366644
chr1	64755970	64756370	401	*	5.51633	4.96618	5.91365	0.615706	0.00243235	0.026294
chr15	64271656	64272056	401	*	5.79177	5.23763	6.19114	0.613839	0.00240536	0.0261679
chr6	99217706	99218106	401	*	5.88694	5.33869	6.28327	0.602282	0.00272829	0.0285885
chr3	102715011	102715411	401	*	6.7234	6.19937	7.10698	0.597938	0.00233479	0.0257279
chr6	119081743	119082143	401	*	5.629	5.10592	6.01207	0.594973	0.00263257	0.02785
chr5	109136581	109136981	401	*	5.84896	5.32827	6.23075	0.59011	0.00252728	0.0269787
chr1	91490241	91490641	401	*	6.45647	5.96672	6.82144	0.589732	0.0017932	0.0201499
chr10	59724675	59725075	401	*	6.01276	5.44876	6.41721	0.589598	0.00362835	0.0350125
chr15	66875883	66876283	401	*	6.71567	6.27193	7.05455	0.577123	0.00120042	0.0144388
chr15	7962691	7963091	401	*	5.71177	5.161	6.10941	0.569095	0.00420818	0.0392764
chr17	3509841	3510241	401	*	5.81394	5.30451	6.18967	0.568087	0.00319908	0.0319533
chr1	161734903	161735303	401	*	6.50607	6.02883	6.86407	0.567539	0.00239737	0.0261679
chr11	32019901	32020301	401	*	6.02823	5.5477	6.38807	0.566445	0.00252076	0.0269787
chr13	95719853	95720253	401	*	5.78458	5.2967	6.14851	0.565373	0.00282498	0.0294211
chr7	68302517	68302917	401	*	6.55665	6.06546	6.92241	0.564073	0.00289739	0.0296887
chr2	180959567	180959967	401	*	6.09112	5.6281	6.44109	0.563809	0.00224593	0.0249094
chr4	120974642	120975042	401	*	6.50421	6.06612	6.8398	0.557275	0.00174082	0.0198001
chr11	68446412	68446812	401	*	6.01895	5.52952	6.38374	0.552653	0.00342397	0.0335736
chr1	162076704	162077104	401	*	6.83076	6.36175	7.18413	0.552257	0.00287234	0.0296887
chr17	5994682	5995082	401	*	6.64633	6.20762	6.98228	0.531632	0.00297476	0.0300644
chr9	64926657	64927057	401	*	6.36922	5.92157	6.71037	0.529151	0.003533	0.0342861
chr1	62701078	62701478	401	*	6.58183	6.13835	6.92055	0.524281	0.00343992	0.0335736
chr17	63493139	63493539	401	*	6.51161	6.10103	6.83086	0.520636	0.00264151	0.02785
chr9	41924204	41924604	401	*	5.87055	5.42076	6.21294	0.51375	0.00450275	0.0406915
chr2	11429585	11429985	401	*	6.58095	6.17162	6.89944	0.51284	0.00290282	0.0296887
chr4	56136802	56137202	401	*	5.875	5.42264	6.21886	0.512807	0.00459888	0.0413415
chr7	110823951	110824351	401	*	5.7706	5.30754	6.1206	0.507325	0.00548485	0.0485395
chr5	93130036	93130436	401	*	6.18167	5.7445	6.51672	0.507227	0.00442042	0.0405817
chr11	83877731	83878131	401	*	6.26325	5.84367	6.58789	0.505958	0.00398192	0.037784
chr7	80657689	80658089	401	*	6.79083	6.37622	7.11251	0.497247	0.00409743	0.0386653
chr15	25652955	25653355	401	*	6.466	6.07142	6.77552	0.496953	0.00341194	0.0335736
chr15	10890268	10890668	401	*	6.70626	6.29445	7.02625	0.490832	0.00448471	0.0406915
chr18	56477092	56477492	401	*	6.07207	5.64896	6.39882	0.486	0.00564238	0.0494215
chr2	38621658	38622058	401	*	6.69641	6.30913	7.00143	0.466415	0.00538968	0.0479457
chr5	73340798	73341198	401	*	6.01195	6.36549	5.54262	-0.516281	0.00563363	0.0494215
chr3	145847555	145847955	401	*	6.06009	6.40847	5.59986	-0.529224	0.00429608	0.0397106
chr4	65254038	65254438	401	*	6.14479	6.49323	5.68446	-0.532414	0.00414807	0.038928
chr15	77192513	77192913	401	*	6.46816	6.83645	5.97237	-0.546404	0.00444307	0.0405817
chr1	177711324	177711724	401	*	6.35909	6.74548	5.82976	-0.558573	0.00486225	0.0434802
chr3	93522674	93523074	401	*	5.99017	6.39952	5.41651	-0.604755	0.00375858	0.0360655
chr16	34343824	34344224	401	*	5.52308	5.94054	4.93326	-0.616705	0.00342585	0.0335736
chr4	88350918	88351318	401	*	5.58632	6.01111	4.98166	-0.647723	0.00292663	0.029754
chr1	6280439	6280839	401	*	5.37599	5.83061	4.70847	-0.648212	0.00430121	0.0397106
chr13	70713446	70713846	401	*	5.34786	5.78341	4.72099	-0.65098	0.00307925	0.0309374
chr6	143148826	143149226	401	*	5.58802	6.03367	4.93979	-0.744343	0.00124666	0.0147868
chr1	153266923	153267323	401	*	5.68359	6.16012	4.96719	-0.789935	0.00140782	0.0163575
chr17	71102900	71103300	401	*	6.64295	7.06219	6.04954	-0.801017	0.000115149	0.00180479
chr4	58417347	58417747	401	*	5.43839	5.92865	4.69007	-0.812324	0.00134183	0.0156976
chr12	81408991	81409391	401	*	5.72337	6.18418	5.04224	-0.859965	0.000286177	0.0039739
chr14	16526097	16526497	401	*	5.70276	6.18076	4.98299	-0.946399	0.000115177	0.00180479
chr19	55995553	55995953	401	*	6.45132	6.97324	5.62544	-1.16458	9.12136e-06	0.000173103
chr9	123137239	123137639	401	*	6.5798	7.09353	5.77457	-1.1721	9.85926e-07	2.05361e-05
chr11	31382152	31382552	401	*	7.28708	7.79747	6.49012	-1.20868	3.91536e-08	1.02884e-06
chr8	34530068	34530468	401	*	5.96134	6.49597	5.10259	-1.26326	9.09514e-07	1.95925e-05
chr3	61343996	61344396	401	*	5.87948	6.44669	4.93146	-1.3988	3.50044e-07	8.19007e-06
chrX	48423704	48424104	401	*	6.11122	6.68509	5.14399	-1.42029	5.95261e-07	1.33348e-05
chr6	89706579	89706979	401	*	6.33595	6.93453	5.29429	-1.51134	9.02159e-07	1.95925e-05
chr11	104560956	104561356	401	*	5.85674	6.59281	4.2762	-1.61583	0.00059207	0.00757061
chr16	24913659	24914059	401	*	6.73119	7.35559	5.60598	-1.7004	4.90106e-11	1.78107e-09
chr7	70692253	70692653	401	*	5.41237	6.07801	4.1391	-1.77616	5.85837e-07	1.33348e-05
chr2	113539094	113539494	401	*	6.40811	7.05141	5.21745	-1.78049	1.2188e-10	4.16342e-09
chr4	58402012	58402412	401	*	5.58839	6.25636	4.30622	-1.81268	6.01158e-07	1.33348e-05
chr5	64112236	64112636	401	*	5.83666	6.50671	4.54637	-1.87253	1.19813e-08	3.24825e-07
chr14	46436422	46436822	401	*	6.01544	6.70439	4.64918	-1.99623	4.63981e-11	1.72278e-09
chr8	92772340	92772740	401	*	6.58211	7.30614	5.06016	-2.17034	1.29503e-12	5.52977e-11
chr3	84411803	84412203	401	*	6.2057	6.92841	4.68998	-2.17764	1.96225e-15	1.08113e-13
chr4	56465694	56466094	401	*	6.02393	6.75385	4.47371	-2.21501	1.22704e-14	6.54934e-13
chr1	106706952	106707352	401	*	5.02124	5.77648	3.34125	-2.2958	1.5583e-09	4.80611e-08
chr15	25896025	25896425	401	*	5.84107	6.61455	4.05821	-2.42645	1.97253e-13	9.35858e-12
chr13	102623886	102624286	401	*	5.56409	6.35139	3.69715	-2.54822	7.57401e-14	3.80483e-12
chr16	18887931	18888331	401	*	5.37152	6.17477	3.3999	-2.61656	1.16825e-12	5.11631e-11
chr3	88224397	88224797	401	*	6.01887	6.84015	3.91738	-2.78752	4.70157e-17	3.08857e-15
chr1	77934413	77934813	401	*	5.72181	6.54062	3.63898	-2.80457	2.62422e-16	1.60078e-14
chr7	134031858	134032258	401	*	6.74391	7.57945	4.5295	-2.9787	3.66327e-25	3.47604e-23
chr10	42181841	42182241	401	*	6.49217	7.33654	4.20248	-3.04786	1.01042e-24	9.08315e-23
chr6	136258574	136258974	401	*	5.19253	6.05934	2.68917	-3.10443	3.86455e-13	1.78396e-11
chr15	98431753	98432153	401	*	6.34708	7.24551	3.4683	-3.6294	2.33188e-26	2.34285e-24
chr13	104588385	104588785	401	*	7.67895	8.60816	4.29478	-4.20293	1.72739e-52	5.90075e-50
