# Supplementary material for: Unraveling the functional role of DNA demethylation at specific promoters by targeted steric blockage of DNA methyltransferase with CRISPR/dCas9
Source: Nat Commun. 2021 Sep 29;12:5711. doi: 10.1038/s41467-021-25991-9 (PMC8481236; doi:10.1038/s41467-021-25991-9)
Supplement: Supplementary file 7 — Supplementary Data 4 [file 41467_2021_25991_MOESM7_ESM.xlsx]

## Sheet: temp1111
Supplementary Data 4. Methylation data for 424 of 641 off-target dmCpGs of dCas9:gRNA3 that were ≥5X covered in dCas9:gRNAscr:Cre
and untreated cells. Table shows methylation fraction and read coverage for each sample, averages, and p-value and FDR-adjusted p-values for one-sided t-test.
Sample			Untreated									dCas9:gRNAscr:Cre
Replicate			1			2			3			1			2			3
Chr	Start	End	Meth.	C count	T count	Meth.	C count	T count	Meth.	C count	T count	Meth.	C count	T count	Meth.	C count	T count	Meth.	C count	T count	Avg. Untreated	Avg. dCas9:gRNAscr:Cre	p (t-test)	FDR
chr1	3759855	3759856	0.733333	11	4	0.944444	17	1	0.5	4	4	1	18	0	1	14	0	0.956522	22	1	0.725926	0.985507	0.0574241	0.0954817
chr1	5299059	5299060	0.26087	6	17	0.375	6	10	0.153846	2	11	0.625	10	6	0.647059	11	6	0.5	16	16	0.263239	0.590686	0.00703015	0.0299965
chr1	5772474	5772475	0	0	13	0.0769231	1	12	0.272727	3	8	0.444444	8	10	0.285714	6	15	0.347826	8	15	0.11655	0.359328	0.0300452	0.0615419
chr1	12976523	12976524	0.647059	11	6	0.736842	14	5	0.631579	12	7	0.894737	17	2	0.903226	28	3	0.92	23	2	0.671827	0.905988	0.00111968	0.0160714
chr1	18087816	18087817	0.733333	11	4	0.583333	7	5	0.722222	13	5	0.928571	13	1	0.947368	18	1	0.909091	10	1	0.67963	0.928344	0.00368196	0.0236538
chr1	20273067	20273068	0.888889	8	1	0.6875	11	5	0.5	8	8	0.85	17	3	0.7	14	6	0.823529	14	3	0.69213	0.791176	0.230234	0.262417
chr1	20853954	20853955	0.571429	8	6	0.35	7	13	0.461538	6	7	0.5	12	12	0.647059	11	6	0.666667	20	10	0.460989	0.604575	0.0789138	0.111905
chr1	24891769	24891770	0.8125	13	3	0.55	11	9	0.5	8	8	0.954545	21	1	0.85	17	3	0.952381	20	1	0.620833	0.918975	0.0220977	0.0509207
chr1	25656943	25656944	0.625	10	6	0.684211	13	6	0.521739	12	11	1	21	0	0.736842	14	5	0.782609	18	5	0.610317	0.839817	0.0355832	0.0688917
chr1	26340505	26340506	0.625	10	6	0.294118	5	12	0.666667	14	7	0.75	12	4	0.73913	17	6	0.65	13	7	0.528595	0.713043	0.102607	0.135954
chr1	30700704	30700705	0.375	3	5	0.1875	3	13	0.444444	8	10	0.636364	14	8	0.642857	9	5	0.666667	8	4	0.335648	0.648629	0.00774135	0.0302885
chr1	32316063	32316064	0.136364	3	19	0.133333	2	13	0	0	16	0.25	4	12	0.315789	6	13	0.37037	10	17	0.089899	0.312053	0.00871456	0.0321302
chr1	32970292	32970293	0.625	10	6	0.65	13	7	0.526316	10	9	0.947368	18	1	1	20	0	0.913043	21	2	0.600439	0.953471	0.000739976	0.0140394
chr1	41234168	41234169	0.933333	14	1	1	11	0	0.823529	14	3	1	17	0	0.933333	14	1	0.888889	16	2	0.918954	0.940741	0.368981	0.390145
chr1	41551931	41551932	0.722222	13	5	0.5	6	6	1	7	0	0.8125	13	3	0.933333	14	1	0.941176	16	1	0.740741	0.89567	0.180741	0.217094
chr1	48224235	48224236	0.916667	11	1	1	8	0	1	10	0	1	11	0	1	8	0	0.875	14	2	0.972222	0.958333	0.397628	0.414236
chr1	58221831	58221832	0.125	2	14	0.263158	5	14	0.0769231	1	12	0.545455	6	5	0.428571	6	8	0.466667	7	8	0.155027	0.480231	0.00385519	0.0240615
chr1	59421004	59421005	0.625	10	6	0.65	13	7	0.5	5	5	0.7	14	6	0.952381	20	1	1	12	0	0.591667	0.884127	0.024111	0.053495
chr1	66157222	66157223	0.625	5	3	0.8125	13	3	0.894737	17	2	0.875	14	2	0.928571	13	1	1	9	0	0.777412	0.934524	0.073755	0.1085
chr1	68182966	68182967	0.642857	9	5	0.1	1	9	0.545455	6	5	0.636364	7	4	0.555556	10	8	0.642857	9	5	0.429437	0.611592	0.171445	0.207102
chr1	71219053	71219054	0.5	9	9	0.538462	7	6	1	9	0	0.6	12	8	0.473684	9	10	0.411765	7	10	0.679487	0.49515	0.169502	0.205927
chr1	74874486	74874487	0.357143	5	9	0.214286	3	11	0.2	3	12	0.529412	9	8	0.625	10	6	0.578947	11	8	0.257143	0.577786	0.00249651	0.0214977
chr1	86687455	86687456	0.818182	9	2	0.666667	12	6	0.615385	8	5	1	23	0	0.846154	11	2	0.888889	16	2	0.700078	0.911681	0.0250001	0.0543593
chr1	88810599	88810600	0.416667	5	7	0.882353	15	2	0.294118	5	12	0.916667	11	1	0.75	9	3	0.8125	13	3	0.531046	0.826389	0.0934324	0.126711
chr1	89429120	89429121	0.75	12	4	0.866667	13	2	0.8	12	3	1	14	0	0.909091	20	2	1	15	0	0.805556	0.969697	0.0112159	0.036581
chr1	89429120	89429121	0.75	12	4	0.866667	13	2	0.8	12	3	1	14	0	0.909091	20	2	1	15	0	0.805556	0.969697	0.0112159	0.036581
chr1	106876112	106876113	0.625	10	6	0.6	6	4	0.7	7	3	0.533333	8	7	0.692308	9	4	0.545455	6	5	0.641667	0.590365	0.217785	0.25161
chr1	118002529	118002530	0.571429	8	6	0.619048	13	8	0.3	3	7	1	13	0	0.941176	16	1	1	21	0	0.496825	0.980392	0.00440595	0.0240615
chr1	127198383	127198384	0.0588235	1	16	0.0833333	1	11	0	0	14	0.4	6	9	0.4375	7	9	0.266667	4	11	0.0473856	0.368056	0.00252305	0.0214977
chr1	131116656	131116657	0.272727	3	8	0.333333	4	8	0.375	3	5	0.785714	11	3	0.4	8	12	0.75	15	5	0.32702	0.645238	0.0328915	0.0654742
chr1	134098926	134098927	0.214286	3	11	0.277778	5	13	0.0909091	1	10	0.555556	10	8	0.533333	8	7	0.428571	6	8	0.194324	0.50582	0.00493431	0.0244423
chr1	134178061	134178062	0.6	9	6	0.526316	10	9	0.666667	4	2	0.615385	8	5	0.5	6	6	0.538462	7	6	0.597661	0.551282	0.214879	0.248931
chr1	134530812	134530813	0.666667	6	3	0.8125	13	3	0.846154	11	2	0.933333	14	1	0.933333	14	1	1	23	0	0.775107	0.955556	0.0192388	0.0475993
chr1	134704820	134704821	0.875	7	1	0.333333	4	8	0.444444	4	5	1	14	0	0.875	14	2	0.928571	13	1	0.550926	0.934524	0.0429382	0.0791557
chr1	135145605	135145606	0.875	7	1	0.777778	7	2	0.875	14	2	0.823529	14	3	1	16	0	1	16	0	0.842593	0.941176	0.108021	0.141799
chr1	135492370	135492371	0.133333	2	13	0.416667	5	7	0.166667	2	10	0.5625	9	7	0.588235	10	7	0.5	4	4	0.238889	0.550245	0.0143924	0.042425
chr1	137577720	137577721	0.384615	5	8	0.545455	6	5	0.222222	2	7	0.842105	16	3	1	21	0	1	13	0	0.384097	0.947368	0.00313183	0.022697
chr1	157883994	157883995	0.4	2	3	0.733333	11	4	0.769231	10	3	0.75	6	2	1	12	0	0.833333	5	1	0.634188	0.861111	0.0885026	0.12144
chr1	161268995	161268996	0.875	14	2	0.75	9	3	0.833333	10	2	1	9	0	0.95	19	1	1	17	0	0.819444	0.983333	0.00766345	0.0302885
chr1	172819384	172819385	0.272727	3	8	0.222222	2	7	0.3	3	7	0.769231	10	3	0.611111	11	7	0.727273	8	3	0.264983	0.702538	0.000566033	0.0140394
chr1	182824438	182824439	0.8125	13	3	0.866667	13	2	0.714286	5	2	0.909091	10	1	0.875	14	2	1	14	0	0.797817	0.92803	0.0443349	0.0792292
chr1	185027445	185027446	0.25	3	9	0.272727	3	8	0.428571	3	4	0.384615	5	8	0.571429	8	6	0.666667	10	5	0.3171	0.540904	0.044473	0.0792292
chr1	185769008	185769009	0.555556	5	4	1	11	0	0.928571	13	1	0.846154	11	2	0.9	27	3	0.866667	13	2	0.828042	0.87094	0.386261	0.403386
chr1	185850534	185850535	0.666667	8	4	0.6	6	4	0.875	7	1	0.818182	9	2	0.933333	14	1	0.909091	10	1	0.713889	0.886869	0.0633856	0.101691
chr1	185850534	185850535	0.666667	8	4	0.6	6	4	0.875	7	1	0.818182	9	2	0.933333	14	1	0.909091	10	1	0.713889	0.886869	0.0633856	0.101691
chr1	187741954	187741955	0.846154	11	2	1	12	0	1	7	0	0.944444	17	1	1	15	0	1	9	0	0.948718	0.981481	0.290146	0.318709
chr1	190021466	190021467	0.714286	5	2	1	6	0	0.666667	10	5	1	8	0	1	19	0	1	12	0	0.793651	1	0.0592324	0.0973432
chr1	190441222	190441223	0.6	6	4	0.769231	10	3	0.846154	11	2	0.933333	14	1	0.944444	17	1	1	11	0	0.738462	0.959259	0.0215859	0.0505332
chr1	191512062	191512063	1	16	0	0.8	8	2	0.823529	14	3	0.923077	12	1	0.75	15	5	0.7	14	6	0.87451	0.791026	0.208837	0.242855
chr1	194973298	194973299	0.857143	6	1	0.666667	8	4	0.888889	16	2	1	16	0	0.9375	15	1	1	16	0	0.804233	0.979167	0.0365979	0.0704499
chr10	6100340	6100341	0.4375	7	9	0.428571	3	4	0.266667	4	11	0.75	12	4	0.666667	8	4	0.571429	8	6	0.377579	0.662698	0.00986835	0.0348682
chr10	6845304	6845305	0.266667	4	11	0.4	4	6	0.25	5	15	0.384615	5	8	0.388889	7	11	0.642857	9	5	0.305556	0.47212	0.0816857	0.114357
chr10	10602862	10602863	0.125	1	7	0.384615	5	8	0.5	6	6	0.5	6	6	0.388889	7	11	0.65	13	7	0.336538	0.512963	0.129529	0.165423
chr10	20884568	20884569	0.55	11	9	0.5	8	8	0.545455	6	5	0.6	9	6	0.761905	16	5	0.545455	6	5	0.531818	0.635786	0.0976378	0.131008
chr10	37673993	37673994	0.384615	5	8	0.5	8	8	0.25	3	9	0.894737	17	2	0.857143	18	3	0.692308	9	4	0.378205	0.814729	0.00509072	0.02481
chr10	39326866	39326867	0.7	14	6	0.619048	13	8	0.727273	8	3	0.909091	10	1	0.941176	16	1	0.866667	13	2	0.682107	0.905645	0.00229604	0.0211635
chr10	42557957	42557958	0.4	6	9	0.157895	3	16	0.142857	2	12	0.461538	6	7	0.5	7	7	0.583333	7	5	0.233584	0.514957	0.0180977	0.0462256
chr10	58715603	58715604	0.0714286	1	13	0.0555556	1	17	0.3125	5	11	0.625	10	6	0.375	6	10	0.529412	9	8	0.146495	0.509804	0.0151469	0.0431027
chr10	60975562	60975563	0.307692	4	9	0.0588235	1	16	0.285714	4	10	0.571429	8	6	0.541667	13	11	0.473684	9	10	0.21741	0.528926	0.0105986	0.0356941
chr10	62204269	62204270	0.0714286	1	13	0.375	3	5	0.388889	7	11	0.5	5	5	0.461538	6	7	0.615385	8	5	0.278439	0.525641	0.0474067	0.0832218
chr10	62489648	62489649	0.142857	2	12	0.117647	2	15	0.166667	3	15	0.4	4	6	0.428571	9	12	0.363636	4	7	0.14239	0.397403	0.000205426	0.00945814
chr10	62494424	62494425	0.25	2	6	0.307692	4	9	0.333333	5	10	0.588235	10	7	0.733333	11	4	0.625	10	6	0.297009	0.648856	0.00107785	0.0160714
chr10	68701594	68701595	0.4375	7	9	0.6	6	4	0.578947	11	8	0.761905	16	5	0.666667	10	5	0.8	12	3	0.538816	0.742857	0.0171296	0.0445581
chr10	68707777	68707778	0.681818	15	7	0.7	7	3	0.416667	10	14	0.363636	4	7	0.578947	11	8	0.692308	9	4	0.599495	0.544964	0.351349	0.375244
chr10	70847539	70847540	0.466667	7	8	0.176471	3	14	0.210526	4	15	0.5	8	8	0.444444	8	10	0.5	7	7	0.284555	0.481481	0.0513869	0.087855
chr10	77008922	77008923	0.692308	9	4	0.857143	12	2	0.75	21	7	0.933333	14	1	1	13	0	0.823529	14	3	0.766484	0.918954	0.0484008	0.0834344
chr10	79339189	79339190	0.6875	11	5	0.285714	2	5	0.833333	10	2	1	14	0	0.863636	19	3	1	11	0	0.602183	0.954545	0.0533988	0.0901553
chr10	79533633	79533634	0.777778	7	2	0.833333	10	2	0.75	12	4	0.9375	15	1	0.933333	14	1	1	13	0	0.787037	0.956944	0.00324396	0.022697
chr10	80173864	80173865	0.692308	9	4	0.727273	16	6	0.684211	13	6	1	16	0	1	18	0	0.857143	12	2	0.701264	0.952381	0.00353671	0.0234307
chr10	81495965	81495966	0.1	1	9	0.384615	5	8	0.307692	8	18	0.571429	12	9	0.681818	15	7	0.45	9	11	0.264103	0.567749	0.0242484	0.053495
chr10	81523637	81523638	0.736842	14	5	0.8	12	3	0.789474	15	4	1	19	0	1	14	0	1	17	0	0.775439	1	0.000163502	0.00866561
chr10	83762620	83762621	0.363636	8	14	0.133333	2	13	0.230769	3	10	0.466667	7	8	0.25	4	12	0.285714	4	10	0.24258	0.334127	0.194033	0.229165
chr10	86641968	86641969	0.818182	9	2	0.777778	14	4	0.785714	11	3	1	12	0	1	14	0	1	13	0	0.793891	1	3.78787e-05	0.00713525
chr10	89248840	89248841	0.888889	8	1	0.583333	7	5	0.583333	7	5	0.842105	16	3	1	17	0	0.785714	11	3	0.685185	0.87594	0.0940873	0.127048
chr10	94689702	94689703	0.826087	19	4	0.4	6	9	0.5	8	8	0.75	12	4	0.823529	14	3	0.666667	12	6	0.575362	0.746732	0.13866	0.172917
chr10	96087431	96087432	0.368421	7	12	0.571429	8	6	0.285714	6	15	0.826087	19	4	0.684211	13	6	0.923077	12	1	0.408521	0.811125	0.0106685	0.0356941
chr10	97338462	97338463	0.7	7	3	0.666667	6	3	0.583333	7	5	1	13	0	0.894737	17	2	1	10	0	0.65	0.964912	0.00154656	0.0180864
chr10	97682442	97682443	0.142857	2	12	0	0	12	0.411765	7	10	0.6	9	6	0.5	7	7	0.666667	14	7	0.184874	0.588889	0.018	0.0462256
chr10	101740049	101740050	0.266667	4	11	0.272727	3	8	0.0769231	1	12	0.545455	6	5	0.571429	8	6	0.5625	9	7	0.205439	0.559794	0.00270961	0.0214977
chr10	104331005	104331006	0.384615	5	8	0.533333	8	7	0.555556	10	8	0.818182	9	2	0.9	9	1	0.916667	11	1	0.491168	0.878283	0.00164612	0.0180864
chr10	109613145	109613146	0.928571	13	1	0.95	19	1	0.904762	19	2	0.9375	15	1	0.944444	17	1	1	19	0	0.927778	0.960648	0.118901	0.153235
chr10	115258595	115258596	0.266667	4	11	0.375	3	5	0.384615	5	8	0.736842	14	5	0.65	13	7	0.842105	16	3	0.342094	0.742982	0.00198177	0.0200065
chr10	118052876	118052877	0.714286	10	4	0.636364	7	4	0.111111	1	8	0.8	12	3	0.714286	10	4	0.85	17	3	0.487253	0.788095	0.0975021	0.131008
chr10	119241187	119241188	0.411765	7	10	0.277778	5	13	0.5	6	6	0.428571	6	8	0.692308	9	4	0.666667	12	6	0.396514	0.595849	0.066521	0.102938
chr10	119521222	119521223	0.5	7	7	0.166667	2	10	0.25	5	15	0.466667	7	8	0.5625	9	7	0.789474	15	4	0.305556	0.606213	0.0478918	0.0832218
chr10	123257685	123257686	0.7	7	3	0.733333	11	4	0.8	8	2	0.9375	15	1	0.882353	15	2	0.846154	11	2	0.744444	0.888669	0.0109778	0.0363641
chr10	126589618	126589619	0.444444	4	5	0.25	5	15	0.5	9	9	0.4	6	9	0.4	6	9	0.545455	12	10	0.398148	0.448485	0.302842	0.328402
chr10	126797743	126797744	0.117647	2	15	0.222222	4	14	0.25	6	18	0.75	9	3	0.888889	8	1	0.666667	8	4	0.196623	0.768519	0.000848208	0.0140394
chr10	127761020	127761021	0.266667	4	11	0.333333	4	8	0.235294	4	13	0.75	15	5	0.333333	4	8	0.428571	6	8	0.278431	0.503968	0.0780545	0.111516
chr10	129087196	129087197	0.357143	5	9	0.375	6	10	0.533333	8	7	0.5	11	11	0.647059	11	6	0.631579	12	7	0.421825	0.592879	0.0393857	0.0734053
chr10	129101188	129101189	0.454545	5	6	0.375	6	10	0.3	3	7	0.866667	13	2	0.769231	10	3	0.642857	9	5	0.376515	0.759585	0.00411121	0.0240615
chr10	129154729	129154730	1	13	0	0.846154	11	2	0.894737	17	2	1	9	0	1	22	0	1	13	0	0.91363	1	0.0649542	0.102013
chr11	4289546	4289547	0.8	12	3	0.916667	11	1	0.75	12	4	0.875	14	2	1	19	0	0.846154	11	2	0.822222	0.907051	0.141097	0.175441
chr11	4458553	4458554	0.461538	6	7	0.727273	8	3	0.8	12	3	0.875	14	2	0.8	12	3	0.782609	18	5	0.662937	0.819203	0.10845	0.141922
chr11	6069947	6069948	0.588235	10	7	0.375	6	10	0.555556	5	4	0.727273	8	3	0.722222	13	5	0.5625	9	7	0.506264	0.670665	0.0635572	0.101691
chr11	13596488	13596489	0.7	7	3	0.625	5	3	0.866667	13	2	0.866667	13	2	0.916667	11	1	0.941176	16	1	0.730556	0.90817	0.0380978	0.0716472
chr11	26131004	26131005	0.166667	3	15	0.384615	5	8	0.235294	4	13	0.461538	6	7	0.533333	8	7	0.666667	12	6	0.262192	0.553846	0.0147891	0.0429138
chr11	33435088	33435089	0.363636	4	7	0.428571	6	8	0.6	12	8	1	8	0	0.692308	9	4	0.75	9	3	0.464069	0.814103	0.0205665	0.0491189
chr11	33933392	33933393	0.764706	13	4	0.615385	8	5	0.75	12	4	0.833333	15	3	1	7	0	1	10	0	0.71003	0.944444	0.0163461	0.043428
chr11	42166535	42166536	0.416667	5	7	0.611111	11	7	0.25	3	9	0.818182	9	2	0.714286	10	4	0.631579	12	7	0.425926	0.721349	0.0328674	0.0654742
chr11	42471255	42471256	0.461538	6	7	0.0909091	1	10	0.333333	6	12	0.5	7	7	0.666667	8	4	0.578947	11	8	0.29526	0.581871	0.0367203	0.0704499
chr11	44622512	44622513	0.75	9	3	0.6875	11	5	0.736842	14	5	0.866667	13	2	0.923077	12	1	1	18	0	0.724781	0.929915	0.0044436	0.0240615
chr11	46288792	46288793	0.857143	12	2	0.75	12	4	0.785714	11	3	0.8	8	2	0.866667	13	2	0.842105	16	3	0.797619	0.836257	0.17781	0.21418
chr11	48050766	48050767	0.388889	7	11	0.0833333	1	11	0.25	3	9	0.4	4	6	0.555556	10	8	0.533333	8	7	0.240741	0.496296	0.0321538	0.0652307
chr11	50902746	50902747	0.0833333	1	11	0.642857	9	5	0.272727	6	16	0.666667	10	5	0.578947	11	8	0.4375	7	9	0.332973	0.561038	0.133924	0.169504
chr11	51038523	51038524	0.625	10	6	0.666667	10	5	0.8	8	2	0.833333	10	2	0.894737	17	2	0.733333	11	4	0.697222	0.820468	0.0781135	0.111516
chr11	53154520	53154521	0.315789	6	13	0.3125	5	11	0.473684	9	10	0.6	9	6	0.388889	7	11	0.565217	13	10	0.367325	0.518035	0.0740901	0.1085
chr11	61377922	61377923	0.769231	10	3	0.7	7	3	0.692308	9	4	0.923077	12	1	0.8	12	3	0.956522	22	1	0.720513	0.8932	0.0160281	0.043428
chr11	61732757	61732758	0.615385	8	5	0.75	9	3	0.666667	12	6	1	12	0	0.875	14	2	0.857143	12	2	0.67735	0.910714	0.00868096	0.0321302
chr11	62791796	62791797	0.153846	2	11	0.333333	4	8	0.384615	5	8	0.357143	5	9	0.277778	5	13	0.526316	10	9	0.290598	0.387079	0.197454	0.232556
chr11	63173919	63173920	0.75	9	3	0.454545	5	6	0.833333	15	3	1	19	0	0.9	9	1	1	14	0	0.679293	0.966667	0.0371114	0.0705617
chr11	63455759	63455760	0.888889	16	2	0.727273	8	3	0.411765	7	10	1	8	0	0.846154	11	2	1	8	0	0.675975	0.948718	0.0707674	0.106026
chr11	63635010	63635011	0.555556	10	8	0.7	7	3	0.5	8	8	0.909091	10	1	0.933333	14	1	0.913043	21	2	0.585185	0.918489	0.00258178	0.0214977
chr11	69615724	69615725	0.391304	9	14	0.0833333	1	11	0.6	9	6	0.416667	5	7	0.578947	11	8	0.684211	13	6	0.358213	0.559942	0.14933	0.184595
chr11	70256282	70256283	0.363636	4	7	0.307692	4	9	0.291667	7	17	0.818182	9	2	0.625	10	6	0.818182	9	2	0.320998	0.753788	0.00156131	0.0180864
chr11	74763676	74763677	0.7	7	3	0.75	9	3	0.785714	11	3	0.857143	12	2	0.923077	12	1	0.941176	16	1	0.745238	0.907132	0.00523677	0.0249482
chr11	75192167	75192168	0.5	7	7	0.555556	10	8	0.588235	10	7	0.933333	14	1	0.875	14	2	0.736842	14	5	0.54793	0.848392	0.00459665	0.0240615
chr11	77875531	77875532	0.222222	2	7	0.333333	2	4	0.461538	6	7	1	9	0	0.75	9	3	0.625	5	3	0.339031	0.791667	0.0126949	0.0395784
chr11	78772443	78772444	0.222222	2	7	0.3125	5	11	0.181818	2	9	0.5	12	12	0.636364	7	4	0.5	8	8	0.238847	0.545455	0.00339577	0.0228541
chr11	82417247	82417248	0.4	6	9	0.333333	3	6	0.529412	9	8	0.588235	10	7	0.466667	7	8	0.8	8	2	0.420915	0.618301	0.0779839	0.111516
chr11	86057968	86057969	0.3125	5	11	0.5	4	4	0.125	1	7	1	7	0	0.6	9	6	0.7	7	3	0.3125	0.766667	0.024212	0.053495
chr11	87570663	87570664	0.923077	12	1	0.6	6	4	0.923077	12	1	0.875	14	2	1	13	0	1	16	0	0.815385	0.958333	0.141714	0.175693
chr11	94264432	94264433	0.538462	7	6	0.333333	5	10	0.2	3	12	0.714286	10	4	0.933333	14	1	0.727273	8	3	0.357265	0.791631	0.0115867	0.0372178
chr11	98438414	98438415	0.52381	11	10	0.692308	9	4	0.666667	8	4	1	11	0	0.9	9	1	1	16	0	0.627595	0.966667	0.00273792	0.0214977
chr11	100548179	100548180	0.133333	2	13	0.388889	7	11	0.142857	2	12	0.5	10	10	0.4	6	9	0.733333	11	4	0.221693	0.544444	0.0336035	0.0662692
chr11	101772728	101772729	0.357143	5	9	0.272727	3	8	0.0833333	1	11	0.5	5	5	0.733333	11	4	0.538462	7	6	0.237734	0.590598	0.0156514	0.043428
chr11	103288297	103288298	0.764706	13	4	0.65	13	7	0.5	6	6	0.777778	14	4	0.904762	19	2	0.842105	16	3	0.638235	0.841548	0.0374553	0.0708975
chr11	105360456	105360457	0.538462	7	6	0.666667	10	5	0.461538	6	7	0.904762	19	2	0.923077	12	1	0.846154	11	2	0.555556	0.891331	0.00318609	0.022697
chr11	106330233	106330234	0.458333	11	13	0.533333	8	7	0.6	9	6	0.4375	7	9	0.533333	8	7	0.578947	11	8	0.530556	0.516594	0.411413	0.424426
chr11	107793134	107793135	0.0714286	1	13	0.4	6	9	0.1875	3	13	0.6	6	4	0.272727	3	8	0.588235	10	7	0.219643	0.486988	0.0684983	0.104827
chr11	108269027	108269028	0.615385	8	5	0.785714	11	3	0.65	13	7	0.8125	13	3	1	11	0	0.944444	17	1	0.6837	0.918981	0.0182664	0.0463056
chr11	112869229	112869230	0.235294	4	13	0.230769	3	10	0.5	11	11	0.533333	8	7	0.545455	6	5	0.444444	8	10	0.322021	0.507744	0.0604421	0.0982555
chr11	113836797	113836798	0.714286	10	4	0.6	9	6	0.714286	10	4	0.642857	9	5	0.631579	12	7	0.764706	13	4	0.67619	0.679714	0.476904	0.481446
chr11	115462563	115462564	0.533333	8	7	0.777778	14	4	0.6875	11	5	1	16	0	1	15	0	1	15	0	0.666204	1	0.00473307	0.0242867
chr11	116232648	116232649	0.25	3	9	0.428571	3	4	0.333333	3	6	0.875	7	1	0.625	5	3	0.666667	8	4	0.337302	0.722222	0.00718358	0.0299965
chr11	117469962	117469963	0.857143	6	1	0.833333	10	2	0.8	12	3	1	15	0	1	15	0	0.8125	13	3	0.830159	0.9375	0.0861164	0.118936
chr11	117905195	117905196	0.909091	10	1	0.538462	7	6	0.75	15	5	0.928571	13	1	0.888889	8	1	0.923077	24	2	0.732517	0.913512	0.0846327	0.117269
chr11	118387147	118387148	0.833333	15	3	0.625	10	6	0.548387	17	14	1	15	0	0.952381	20	1	0.9	18	2	0.668907	0.950794	0.0174989	0.045241
chr11	120185731	120185732	0.6	6	4	1	7	0	0.823529	14	3	0.882353	15	2	0.8	12	3	0.888889	8	1	0.807843	0.857081	0.350392	0.375167
chr11	120185836	120185837	0.666667	8	4	0.642857	9	5	0.857143	6	1	0.888889	8	1	0.647059	11	6	0.933333	14	1	0.722222	0.823094	0.209061	0.242855
chr11	120186858	120186859	0.125	2	14	0.347826	8	15	0.0952381	2	19	0.4	6	9	0.384615	5	8	0.411765	7	10	0.189355	0.398793	0.0295499	0.0611177
chr11	121829366	121829367	0.636364	7	4	0.444444	4	5	0.736842	14	5	0.95	19	1	1	17	0	0.909091	10	1	0.605883	0.95303	0.00899951	0.032661
chr12	13173132	13173133	0.818182	9	2	0.736842	14	5	0.588235	10	7	0.916667	11	1	0.9	18	2	0.733333	11	4	0.71442	0.85	0.101591	0.13503
chr12	16897225	16897226	0.6	9	6	0.666667	8	4	0.916667	11	1	1	11	0	1	11	0	0.928571	13	1	0.727778	0.97619	0.0333092	0.0659958
chr12	17261871	17261872	0.428571	6	8	0.45	9	11	0.461538	6	7	0.692308	9	4	0.5625	9	7	0.733333	11	4	0.446703	0.662714	0.00728554	0.0299965
chr12	31536192	31536193	0.666667	10	5	0.769231	10	3	0.727273	8	3	0.944444	17	1	0.954545	21	1	0.95	19	1	0.721057	0.949663	0.000787425	0.0140394
chr12	34451432	34451433	0.692308	9	4	0.894737	17	2	0.666667	6	3	0.933333	14	1	1	13	0	1	8	0	0.751237	0.977778	0.0199418	0.0483161
chr12	35553595	35553596	0.727273	8	3	0.941176	16	1	0.882353	15	2	0.941176	16	1	0.923077	12	1	1	16	0	0.850267	0.954751	0.0993241	0.13285
chr12	35572149	35572150	0.428571	3	4	0.538462	7	6	0.1875	3	13	0.928571	13	1	0.75	12	4	0.866667	13	2	0.384844	0.848413	0.00811719	0.0307294
chr12	37968987	37968988	0.25	3	9	0.166667	1	5	0.176471	3	14	0.611111	11	7	0.333333	3	6	0.315789	6	13	0.197712	0.420078	0.0442326	0.0792292
chr12	40044402	40044403	0.3	3	7	0.388889	7	11	0.333333	4	8	0.6	6	4	0.647059	11	6	0.571429	8	6	0.340741	0.606162	0.00072922	0.0140394
chr12	42464965	42464966	0.0909091	2	20	0.222222	2	7	0.125	2	14	0.375	3	5	0.3	3	7	0.526316	10	9	0.146044	0.400439	0.0151027	0.0431027
chr12	59098134	59098135	0.833333	15	3	0.882353	15	2	1	13	0	0.944444	17	1	0.933333	14	1	1	18	0	0.905229	0.959259	0.185156	0.221768
chr12	74162113	74162114	0.642857	9	5	0.181818	2	9	1	5	0	0.526316	10	9	0.8	12	3	0.7	14	6	0.608225	0.675439	0.400653	0.416364
chr12	103059647	103059648	0.692308	9	4	0.846154	11	2	0.571429	4	3	0.933333	14	1	0.923077	12	1	0.928571	13	1	0.703297	0.928327	0.0237029	0.0531749
chr12	104865559	104865560	0.7	7	3	0.363636	4	7	0.263158	5	14	0.8125	13	3	0.9	9	1	0.857143	12	2	0.442265	0.856548	0.0184567	0.0463056
chr12	109282560	109282561	0.8125	13	3	0.809524	17	4	0.8	12	3	1	18	0	0.9375	15	1	0.857143	12	2	0.807341	0.931548	0.0201368	0.0485113
chr13	3406109	3406110	0.75	6	2	0.357143	5	9	0.769231	10	3	0.538462	7	6	0.615385	8	5	0.5	8	8	0.625458	0.551282	0.310313	0.335645
chr13	26775565	26775566	0.928571	13	1	0.888889	8	1	0.6	6	4	0.923077	12	1	0.8	16	4	0.956522	22	1	0.80582	0.8932	0.242986	0.275132
chr13	28297064	28297065	0.416667	5	7	0.823529	14	3	0.6	6	4	0.714286	5	2	0.941176	16	1	0.888889	16	2	0.613399	0.848117	0.0799395	0.112981
chr13	37779258	37779259	0.375	3	5	0.285714	2	5	0.636364	7	4	0.733333	11	4	0.888889	8	1	0.782609	18	5	0.432359	0.80161	0.0161878	0.043428
chr13	40822803	40822804	0.833333	10	2	0.818182	9	2	0.692308	9	4	1	19	0	0.833333	15	3	0.8125	13	3	0.781274	0.881944	0.123418	0.158095
chr13	43598564	43598565	0.4	4	6	0.777778	7	2	0.545455	6	5	1	14	0	1	17	0	0.952381	20	1	0.574411	0.984127	0.0105452	0.0356941
chr13	48720274	48720275	0.5	5	5	0.6	6	4	0.5	8	8	0.875	14	2	0.9375	15	1	0.904762	19	2	0.533333	0.905754	0.000300892	0.00945814
chr13	51247346	51247347	0.625	5	3	0.625	5	3	0.555556	5	4	0.9	9	1	0.933333	14	1	0.923077	12	1	0.601852	0.918803	0.000114268	0.00713525
chr13	59246357	59246358	0.625	5	3	1	7	0	0.75	6	2	0.952381	20	1	0.846154	11	2	0.833333	10	2	0.791667	0.877289	0.251593	0.280725
chr13	73434552	73434553	1	11	0	1	5	0	0.818182	9	2	1	13	0	0.947368	18	1	0.875	14	2	0.939394	0.940789	0.492589	0.493754
chr13	73831917	73831918	0.5	8	8	0.642857	9	5	0.416667	5	7	0.75	9	3	0.947368	18	1	0.777778	14	4	0.519841	0.825049	0.0139274	0.0418809
chr13	80842275	80842276	0.526316	10	9	0.5	4	4	0.736842	14	5	0.7	7	3	0.6875	11	5	0.8	12	3	0.587719	0.729167	0.0817218	0.114357
chr13	84612713	84612714	0.4	4	6	0.333333	3	6	0.25	2	6	0.538462	7	6	0.857143	12	2	0.615385	8	5	0.327778	0.67033	0.015669	0.043428
chr13	94298263	94298264	0.333333	4	8	0.636364	7	4	0.2	2	8	0.769231	10	3	0.916667	11	1	0.8	12	3	0.389899	0.828632	0.0162991	0.043428
chr13	116845420	116845421	1	5	0	0.8	8	2	0.923077	12	1	0.909091	10	1	1	19	0	0.882353	15	2	0.907692	0.930481	0.37764	0.396335
chr13	119712349	119712350	0.153846	2	11	0.166667	2	10	0.1	1	9	0.823529	14	3	0.5625	9	7	0.571429	8	6	0.140171	0.652486	0.00216434	0.0208563
chr14	45871449	45871450	0.666667	4	2	0.714286	5	2	0.416667	5	7	0.909091	10	1	1	9	0	0.666667	8	4	0.599206	0.858586	0.064274	0.102013
chr14	52127300	52127301	0.6	6	4	0.777778	7	2	0.631579	12	7	1	13	0	1	15	0	0.9375	15	1	0.669786	0.979167	0.00308402	0.022697
chr15	10192433	10192434	0.285714	2	5	0.705882	12	5	0.444444	4	5	0.789474	15	4	0.8	12	3	0.857143	18	3	0.47868	0.815539	0.0267583	0.057073
chr15	10362482	10362483	0.470588	8	9	0.466667	7	8	0.444444	4	5	0.857143	12	2	0.666667	10	5	0.7	14	6	0.460566	0.74127	0.00453767	0.0240615
chr15	12386491	12386492	0.7	7	3	0.764706	13	4	0.636364	14	8	0.714286	10	4	0.909091	10	1	0.9	9	1	0.700357	0.841126	0.0639788	0.101981
chr15	12398733	12398734	0.1	1	9	0.2	3	12	0.1875	3	13	0.375	3	5	0.5	6	6	0.352941	6	11	0.1625	0.409314	0.00565449	0.0260598
chr15	16898754	16898755	0.5	6	6	0.4	4	6	0.411765	7	10	0.846154	11	2	0.461538	6	7	0.75	12	4	0.437255	0.685897	0.0532765	0.0901553
chr15	17563621	17563622	0.333333	5	10	0.0833333	1	11	0.3	3	7	0.411765	7	10	0.473684	9	10	0.636364	7	4	0.238889	0.507271	0.0299183	0.0615419
chr15	27020610	27020611	0.705882	12	5	1	16	0	0.727273	8	3	1	16	0	0.947368	18	1	1	17	0	0.811052	0.982456	0.0748306	0.109032
chr15	27631063	27631064	0.25	4	12	0.0714286	1	13	0	0	7	0.428571	9	12	0.384615	5	8	0.428571	6	8	0.107143	0.413919	0.00774741	0.0302885
chr15	27998849	27998850	0.166667	1	5	0.416667	5	7	0	0	12	0.5	9	9	0.5	7	7	0.461538	6	7	0.194444	0.487179	0.0370073	0.0705617
chr15	29645916	29645917	0.272727	3	8	0.117647	2	15	0.0714286	1	13	0.2	2	8	0.3	6	14	0.588235	10	7	0.153934	0.362745	0.0935394	0.126711
chr15	32242303	32242304	0.5	8	8	0.611111	11	7	0.615385	8	5	0.444444	4	5	0.8	8	2	0.789474	15	4	0.575499	0.677973	0.225403	0.257604
chr15	32245708	32245709	0.166667	2	10	0.4	4	6	0.35	7	13	0.666667	6	3	0.545455	6	5	0.6	9	6	0.305556	0.60404	0.00977888	0.0348424
chr15	32599267	32599268	0.636364	7	4	0.9	9	1	0.666667	6	3	0.866667	13	2	1	13	0	0.9	18	2	0.734343	0.922222	0.0559268	0.0933581
chr15	33014992	33014993	0.388889	7	11	0.642857	9	5	0.571429	8	6	0.8125	13	3	0.846154	11	2	1	17	0	0.534392	0.886218	0.010431	0.0356941
chr15	36855147	36855148	0.363636	8	14	0.4	8	12	0.272727	6	16	0.818182	9	2	0.75	9	3	0.588235	10	7	0.345455	0.718806	0.00436434	0.0240615
chr15	38213750	38213751	0.0714286	1	13	0.142857	2	12	0.0555556	1	17	0.5	5	5	0.833333	10	2	0.4375	7	9	0.0899471	0.590278	0.00821097	0.0308093
chr15	48547283	48547284	0.2	2	8	0.0666667	1	14	0.176471	3	14	0.25	4	12	0.454545	5	6	0.571429	8	6	0.147712	0.425325	0.026831	0.057073
chr15	48646369	48646370	0.769231	10	3	0.647059	11	6	0.833333	10	2	0.894737	17	2	0.533333	8	7	0.6	9	6	0.749874	0.676023	0.291399	0.319259
chr15	56479656	56479657	0.705882	12	5	0.941176	16	1	0.8	8	2	0.777778	7	2	0.9375	15	1	0.8125	13	3	0.815686	0.842593	0.382154	0.400082
chr15	57093020	57093021	0.636364	7	4	0.5	5	5	0.583333	7	5	0.538462	7	6	0.6	9	6	0.636364	7	4	0.573232	0.591608	0.363083	0.384868
chr15	57093024	57093025	0.727273	8	3	0.5	5	5	0.461538	6	7	0.5	6	6	0.6875	11	5	1	11	0	0.562937	0.729167	0.188913	0.224998
chr15	60041688	60041689	0.636364	7	4	0.888889	16	2	1	15	0	0.944444	17	1	0.9375	15	1	0.888889	8	1	0.841751	0.923611	0.2472	0.277283
chr15	60787651	60787652	0.555556	5	4	0.333333	4	8	0.315789	6	13	0.461538	6	7	0.388889	7	11	0.555556	10	8	0.401559	0.468661	0.250914	0.280706
chr15	64693754	64693755	0.7	7	3	0.5	8	8	0.384615	5	8	0.733333	11	4	0.928571	13	1	0.631579	12	7	0.528205	0.764495	0.0679384	0.104369
chr15	65529590	65529591	0.538462	7	6	0.769231	10	3	0.52381	11	10	0.733333	11	4	0.727273	8	3	0.5	7	7	0.610501	0.653535	0.358408	0.380865
chr15	66719194	66719195	0.384615	5	8	0.7	7	3	0.666667	10	5	0.888889	16	2	1	13	0	0.8	12	3	0.583761	0.896296	0.0269212	0.057073
chr15	66861779	66861780	0.130435	3	20	0.470588	8	9	0	0	12	0.5	6	6	0.647059	11	6	0.315789	6	13	0.200341	0.487616	0.0830451	0.115826
chr15	72376272	72376273	0.5	4	4	0.466667	7	8	0.285714	6	15	0.75	9	3	0.8	16	4	0.727273	8	3	0.41746	0.759091	0.00406918	0.0240615
chr15	72810460	72810461	0.642857	9	5	0.75	9	3	0.8	8	2	0.857143	18	3	0.8	16	4	0.736842	14	5	0.730952	0.797995	0.155765	0.190567
chr15	73758957	73758958	0.1875	3	13	0.666667	6	3	0.277778	5	13	0.5625	9	7	0.789474	15	4	0.7	14	6	0.377315	0.683991	0.0648857	0.102013
chr15	74333229	74333230	0.125	2	14	0.0666667	1	14	0.222222	4	14	0.478261	11	12	0.315789	6	13	0.0714286	1	13	0.137963	0.288493	0.150161	0.185082
chr15	75140845	75140846	1	6	0	0.736842	14	5	0.416667	5	7	0.8	12	3	0.647059	11	6	0.785714	11	3	0.717836	0.744258	0.443832	0.452367
chr15	76002591	76002592	1	14	0	0.833333	15	3	0.9375	15	1	1	18	0	1	24	0	0.923077	12	1	0.923611	0.974359	0.204035	0.239642
chr15	76091346	76091347	0.636364	14	8	0.5	4	4	0.590909	13	9	0.666667	6	3	0.642857	9	5	0.529412	9	8	0.575758	0.612979	0.278988	0.307249
chr15	76843948	76843949	0.611111	11	7	0.5	10	10	0.411765	7	10	0.941176	16	1	0.944444	17	1	1	14	0	0.507625	0.961874	0.00085509	0.0140394
chr15	77307888	77307889	0.75	6	2	0.764706	13	4	0.75	6	2	0.947368	18	1	0.952381	20	1	0.933333	14	1	0.754902	0.944361	7.36196e-06	0.00312147
chr15	78175464	78175465	1	21	0	1	19	0	1	25	0	0.956522	22	1	1	17	0	0.947368	18	1	1	0.967963	0.0598559	0.097988
chr15	78728748	78728749	0.333333	5	10	0.2	4	16	0	0	12	0.571429	8	6	0.636364	7	4	0.388889	7	11	0.177778	0.532227	0.0219128	0.0507706
chr15	78768227	78768228	0.8125	13	3	0.666667	10	5	0.714286	10	4	0.8	12	3	0.666667	14	7	0.888889	16	2	0.731151	0.785185	0.262151	0.290973
chr15	80028784	80028785	0.888889	8	1	0.916667	11	1	0.923077	12	1	1	10	0	0.947368	18	1	1	15	0	0.909544	0.982456	0.0117215	0.0373678
chr15	80192182	80192183	0.727273	16	6	0.8125	13	3	0.4375	7	9	0.857143	12	2	0.95	19	1	0.894737	17	2	0.659091	0.900627	0.0535828	0.0901553
chr15	81655068	81655069	0.863636	19	3	0.7	7	3	0.68	17	8	0.947368	18	1	1	23	0	0.933333	14	1	0.747879	0.960234	0.0130617	0.0398906
chr15	81812204	81812205	0.692308	9	4	0.625	10	6	0.764706	13	4	0.928571	13	1	1	23	0	0.857143	18	3	0.694005	0.928571	0.00763563	0.0302885
chr15	81927908	81927909	0.5	5	5	0.411765	7	10	0	0	11	0.733333	11	4	0.692308	9	4	0.5	5	5	0.303922	0.64188	0.0588918	0.09716
chr15	82322969	82322970	0.9	9	1	0.578947	11	8	0.652174	15	8	0.956522	22	1	0.9375	15	1	0.9	18	2	0.710374	0.931341	0.0442039	0.0792292
chr15	83371256	83371257	0.666667	8	4	1	10	0	0.692308	9	4	1	10	0	1	14	0	0.9375	15	1	0.786325	0.979167	0.0759366	0.110264
chr15	83658958	83658959	0.916667	11	1	0.888889	8	1	1	14	0	0.909091	10	1	1	23	0	1	16	0	0.935185	0.969697	0.243336	0.275132
chr15	84483933	84483934	0.333333	3	6	0.263158	5	14	0.277778	5	13	0.764706	13	4	0.842105	16	3	0.894737	17	2	0.291423	0.833849	0.000117799	0.00713525
chr15	84764435	84764436	0.666667	12	6	0.583333	7	5	0.625	15	9	0.705882	12	5	0.714286	10	4	0.888889	16	2	0.625	0.769686	0.0438469	0.0792292
chr15	85288977	85288978	0.583333	7	5	0.714286	10	4	0.4375	7	9	0.727273	8	3	0.833333	15	3	0.666667	6	3	0.578373	0.742424	0.0772799	0.111516
chr15	85812243	85812244	0.705882	12	5	0.533333	8	7	0.625	10	6	0.833333	10	2	0.857143	12	2	0.75	12	4	0.621405	0.813492	0.0160068	0.043428
chr15	86068168	86068169	0.769231	10	3	0.764706	13	4	0.727273	8	3	0.888889	8	1	1	16	0	0.9375	15	1	0.753736	0.94213	0.00282011	0.0217405
chr15	88556806	88556807	0.176471	3	14	0.266667	4	11	0.25	4	12	0.181818	2	9	0.611111	11	7	0.590909	13	9	0.231046	0.461279	0.0908199	0.124218
chr15	91535349	91535350	0.611111	11	7	0.944444	17	1	0.647059	11	6	1	11	0	0.9	18	2	0.941176	16	1	0.734205	0.947059	0.061968	0.100284
chr15	92250729	92250730	0.933333	14	1	0.916667	11	1	0.875	7	1	1	10	0	1	11	0	1	16	0	0.908333	1	0.00307624	0.022697
chr15	92312944	92312945	0.833333	10	2	0.833333	10	2	0.733333	11	4	1	12	0	1	13	0	1	19	0	0.8	1	0.00194127	0.0200065
chr15	98312984	98312985	0.4	6	9	0.5625	9	7	0.75	15	5	0.933333	14	1	0.952381	20	1	0.913043	21	2	0.570833	0.932919	0.011811	0.037372
chr15	98378025	98378026	0	0	10	0.384615	5	8	0.25	3	9	0.583333	7	5	0.4375	7	9	0.526316	10	9	0.211538	0.515716	0.032461	0.0654742
chr15	98614250	98614251	1	19	0	0.952381	20	1	0.857143	18	3	0.928571	13	1	1	14	0	0.888889	16	2	0.936508	0.939153	0.48133	0.483611
chr15	99125255	99125256	0.529412	9	8	0.5625	9	7	0.466667	7	8	0.777778	7	2	0.764706	13	4	1	12	0	0.519526	0.847495	0.00785787	0.0302885
chr15	100019210	100019211	0.705882	12	5	0.714286	10	4	0.8	16	4	0.888889	16	2	0.888889	16	2	0.882353	15	2	0.740056	0.88671	0.00412667	0.0240615
chr15	100510444	100510445	0.882353	15	2	0.692308	9	4	0.9	9	1	0.857143	12	2	1	15	0	0.611111	11	7	0.824887	0.822751	0.493915	0.493915
chr15	101533546	101533547	0.6	9	6	0.8	8	2	1	8	0	0.923077	12	1	0.941176	16	1	0.916667	11	1	0.8	0.926973	0.167045	0.203526
chr15	101927392	101927393	0.909091	10	1	1	12	0	1	15	0	0.928571	13	1	1	22	0	1	20	0	0.969697	0.97619	0.437185	0.446666
chr15	102359123	102359124	0.769231	10	3	0.428571	6	8	0.714286	15	6	0.7	7	3	0.8125	13	3	0.684211	13	6	0.637363	0.732237	0.224295	0.257029
chr15	102674190	102674191	0.111111	2	16	0.333333	4	8	0.266667	4	11	0.421053	8	11	0.333333	6	12	0.444444	8	10	0.237037	0.39961	0.0465106	0.0825124
chr15	103496158	103496159	0.608696	14	9	0.5	4	4	0.454545	10	12	0.833333	15	3	0.619048	13	8	0.8125	13	3	0.52108	0.75496	0.0232533	0.0527241
chr16	13774467	13774468	0.333333	6	12	0.428571	6	8	0.0833333	1	11	0.928571	13	1	0.722222	13	5	0.882353	15	2	0.281746	0.844382	0.00475424	0.0242867
chr16	18028890	18028891	0.705882	12	5	0.916667	11	1	0.625	10	6	1	17	0	0.923077	12	1	0.882353	15	2	0.749183	0.935143	0.0588419	0.09716
chr16	21334555	21334556	0.538462	7	6	0.578947	11	8	0.473684	9	10	0.909091	10	1	0.904762	19	2	0.826087	19	4	0.530364	0.87998	0.00051092	0.0135394
chr16	23703576	23703577	0.153846	2	11	0.263158	5	14	0	0	15	0.5	8	8	0.666667	10	5	0.833333	15	3	0.139001	0.666667	0.00634204	0.0277219
chr16	30245241	30245242	0.722222	13	5	1	15	0	0.555556	5	4	0.947368	18	1	1	19	0	1	16	0	0.759259	0.982456	0.081578	0.114357
chr16	32008812	32008813	0.266667	4	11	0.473684	9	10	0.296296	8	19	0.733333	11	4	0.764706	13	4	0.772727	17	5	0.345549	0.756922	0.0016636	0.0180864
chr16	32557532	32557533	0.111111	2	16	0.1875	3	13	0.115385	3	23	0.421053	8	11	0.266667	4	11	0.470588	8	9	0.137999	0.386103	0.0100015	0.0350467
chr16	39075726	39075727	0.5	5	5	0.545455	6	5	0.5	6	6	0.5	4	4	0.833333	10	2	0.785714	11	3	0.515152	0.706349	0.071625	0.106933
chr16	45890909	45890910	0.454545	5	6	0.888889	8	1	0.642857	9	5	1	10	0	1	11	0	1	14	0	0.662097	1	0.027413	0.0578087
chr16	46946402	46946403	0.571429	8	6	0.545455	6	5	0.4	4	6	0.714286	10	4	0.8	8	2	0.583333	7	5	0.505628	0.699206	0.0394726	0.0734053
chr16	65326838	65326839	0.714286	5	2	0.692308	9	4	0.882353	15	2	0.769231	10	3	0.818182	9	2	0.5	6	6	0.762982	0.695804	0.296322	0.322155
chr16	71824082	71824083	0.222222	2	7	0.307692	4	9	0.333333	3	6	0.5	6	6	0.875	7	1	0.666667	6	3	0.287749	0.680556	0.0129194	0.0398906
chr16	95640707	95640708	0.888889	8	1	0.923077	12	1	0.5	3	3	1	12	0	1	13	0	0.916667	11	1	0.770655	0.972222	0.109636	0.143033
chr17	5402920	5402921	0.894737	17	2	0.904762	19	2	0.814815	22	5	0.944444	17	1	0.95	19	1	0.823529	14	3	0.871438	0.905991	0.264254	0.292542
chr17	13231331	13231332	0.464286	13	15	0.416667	10	14	0.478261	11	12	0.785714	11	3	0.653846	17	9	0.6875	22	10	0.453071	0.70902	0.00212604	0.0208563
chr17	13715588	13715589	0.923077	12	1	0.933333	14	1	0.5	8	8	0.95	19	1	1	16	0	1	10	0	0.78547	0.983333	0.120336	0.154613
chr17	13715592	13715593	0.533333	8	7	0.666667	10	5	0.4	6	9	0.9	18	2	0.9375	15	1	0.666667	8	4	0.533333	0.834722	0.0290059	0.0602867
chr17	14280870	14280871	0.5	9	9	0.2	2	8	0.25	5	15	0.705882	12	5	0.6875	11	5	0.684211	13	6	0.316667	0.692531	0.00780341	0.0302885
chr17	18569147	18569148	0.611111	11	7	0.6	15	10	0.76	19	6	1	17	0	0.888889	24	3	1	23	0	0.657037	0.962963	0.00426878	0.0240615
chr17	18970109	18970110	0.4	6	9	0.5	6	6	0.5	8	8	0.777778	14	4	0.733333	11	4	0.692308	9	4	0.466667	0.734473	0.00148101	0.0180864
chr17	21348806	21348807	0.133333	2	13	0	0	12	0	0	17	0.25	4	12	0.285714	4	10	0.521739	12	11	0.0444444	0.352484	0.0163879	0.043428
chr17	24832516	24832517	0.5	8	8	0.5	9	9	0.461538	6	7	0.8	12	3	0.714286	10	4	0.769231	10	3	0.487179	0.761172	0.000312297	0.00945814
chr17	24893688	24893689	0.8125	13	3	0.4	6	9	0.833333	10	2	0.666667	8	4	0.826087	19	4	0.863636	19	3	0.681944	0.785463	0.268486	0.296453
chr17	25919297	25919298	0.111111	2	16	0.0714286	1	13	0.1	2	18	0.266667	4	11	0.285714	6	15	0.26087	6	17	0.0941799	0.271084	0.00011293	0.00713525
chr17	27052183	27052184	0.8	12	3	0.933333	14	1	0.684211	13	6	0.952381	20	1	0.933333	14	1	1	17	0	0.805848	0.961905	0.0523941	0.0892172
chr17	27445070	27445071	0.73913	17	6	0.666667	8	4	0.583333	14	10	0.833333	15	3	0.863636	19	3	0.684211	13	6	0.663043	0.793727	0.0706338	0.106026
chr17	28497870	28497871	0.666667	8	4	0.692308	9	4	0.6	12	8	0.875	14	2	0.888889	16	2	0.857143	18	3	0.652991	0.873677	0.000800628	0.0140394
chr17	29440146	29440147	0.5	10	10	0.64	16	9	0.363636	8	14	0.7	14	6	0.5	7	7	0.714286	15	6	0.501212	0.638095	0.132296	0.168449
chr17	29440157	29440158	0.318182	7	15	0.407407	11	16	0.272727	6	16	0.45	9	11	0.470588	8	9	0.5	11	11	0.332772	0.473529	0.0144085	0.042425
chr17	44618851	44618852	0.363636	4	7	0.555556	5	4	0.294118	5	12	0.692308	9	4	0.75	15	5	1	14	0	0.404437	0.814103	0.0143951	0.042425
chr17	46379462	46379463	0.307692	4	9	0.277778	5	13	0.5	14	14	0.615385	8	5	0.3125	5	11	0.52381	11	10	0.361823	0.483898	0.171411	0.207102
chr17	46524900	46524901	0.428571	6	8	0.55	11	9	0.416667	10	14	0.666667	16	8	0.636364	14	8	0.73913	17	6	0.465079	0.68072	0.00732715	0.0299965
chr17	47811911	47811912	0.8	12	3	0.631579	12	7	0.692308	9	4	0.75	12	4	1	15	0	0.916667	22	2	0.707962	0.888889	0.0551484	0.0924226
chr17	55971052	55971053	0.375	6	10	0.52	13	12	0.75	12	4	0.866667	13	2	0.95	19	1	0.863636	19	3	0.548333	0.893434	0.018832	0.0469691
chr17	56010075	56010076	0.705882	12	5	0.714286	15	6	0.772727	17	5	0.952381	20	1	1	25	0	0.833333	25	5	0.730965	0.928571	0.0106914	0.0356941
chr17	56716612	56716613	0.315789	6	13	0.266667	4	11	0.153846	2	11	0.533333	8	7	0.526316	10	9	0.681818	15	7	0.245434	0.580489	0.00431895	0.0240615
chr17	58332632	58332633	0.3	3	7	0.176471	3	14	0.4375	7	9	0.357143	5	9	0.538462	7	6	0.583333	7	5	0.304657	0.492979	0.0697194	0.105199
chr17	60422589	60422590	0.4375	7	9	0.363636	4	7	0.666667	10	5	0.375	6	10	0.466667	7	8	0.588235	10	7	0.489268	0.476634	0.457112	0.464786
chr17	61074051	61074052	0.631579	12	7	0.0833333	1	11	0.733333	11	4	0.6	9	6	0.6	12	8	0.6	6	4	0.482749	0.6	0.296243	0.322155
chr17	61356454	61356455	0.533333	8	7	0.0666667	1	14	0.736842	14	5	0.7	7	3	0.888889	16	2	0.703704	19	8	0.445614	0.764198	0.100133	0.133511
chr17	61506906	61506907	0.666667	10	5	0.5	6	6	0.863636	19	3	0.933333	14	1	1	14	0	1	12	0	0.676768	0.977778	0.0243503	0.053495
chr17	61595718	61595719	0.923077	12	1	0.7	14	6	0.888889	16	2	0.846154	11	2	0.705882	12	5	0.736842	14	5	0.837322	0.762959	0.206255	0.241581
chr17	61596059	61596060	0.846154	11	2	0.6875	11	5	0.8125	13	3	1	13	0	0.941176	16	1	1	16	0	0.782051	0.980392	0.00949182	0.0341062
chr17	61606868	61606869	0.933333	14	1	0.55	11	9	0.615385	8	5	0.941176	16	1	1	19	0	0.866667	13	2	0.699573	0.935948	0.0652497	0.102013
chr17	61607392	61607393	1	19	0	0.833333	15	3	1	18	0	0.9375	15	1	1	16	0	1	10	0	0.944444	0.979167	0.294916	0.322155
chr17	61631733	61631734	0.733333	11	4	0.5	10	10	0.9	9	1	1	14	0	0.923077	24	2	0.888889	16	2	0.711111	0.937322	0.0669316	0.103196
chr17	61636572	61636573	1	23	0	0.75	9	3	1	9	0	1	23	0	0.962963	26	1	1	14	0	0.916667	0.987654	0.223429	0.256732
chr17	61638771	61638772	0.875	14	2	0.727273	8	3	0.956522	22	1	1	13	0	1	16	0	1	16	0	0.852931	1	0.0467395	0.0825731
chr17	61638907	61638908	0.727273	8	3	0.769231	10	3	0.947368	18	1	0.904762	19	2	1	14	0	0.944444	17	1	0.814624	0.949735	0.0687309	0.104827
chr17	61641960	61641961	0.9	9	1	0.8	8	2	0.764706	13	4	0.923077	12	1	1	14	0	1	19	0	0.821569	0.974359	0.0166638	0.0437206
chr17	61648291	61648292	0.666667	4	2	0.9375	15	1	0.846154	11	2	1	11	0	0.941176	16	1	0.888889	16	2	0.816774	0.943355	0.107037	0.140944
chr17	61662876	61662877	0.9	18	2	0.666667	10	5	0.941176	16	1	1	12	0	0.894737	17	2	1	20	0	0.835948	0.964912	0.117629	0.152057
chr17	61672876	61672877	0.916667	11	1	0.894737	17	2	0.846154	11	2	0.952381	20	1	0.952381	20	1	0.92	23	2	0.885852	0.941587	0.0381893	0.0716472
chr17	61673574	61673575	0.733333	11	4	0.684211	13	6	0.833333	15	3	1	14	0	0.923077	12	1	1	24	0	0.750292	0.974359	0.00580404	0.0264614
chr17	61681933	61681934	0.785714	11	3	0.9	18	2	1	14	0	1	16	0	0.923077	12	1	0.869565	20	3	0.895238	0.930881	0.324507	0.350104
chr17	61688863	61688864	0.846154	11	2	0.642857	9	5	0.941176	16	1	0.909091	10	1	0.923077	12	1	1	11	0	0.810062	0.944056	0.110344	0.143515
chr17	61696526	61696527	1	9	0	0.909091	10	1	1	11	0	1	12	0	1	20	0	0.9375	15	1	0.969697	0.979167	0.404744	0.419588
chr17	61725086	61725087	0.7	7	3	0.333333	5	10	0.421053	8	11	0.9375	15	1	0.882353	15	2	0.6	12	8	0.484795	0.806618	0.0509373	0.0874389
chr17	61757727	61757728	1	11	0	0.642857	9	5	0.733333	11	4	1	20	0	0.892857	25	3	0.916667	22	2	0.792063	0.936508	0.13336	0.169295
chr17	61837568	61837569	0.636364	14	8	0.444444	8	10	0.73913	17	6	1	11	0	0.941176	16	1	0.809524	17	4	0.606646	0.9169	0.0197859	0.0482138
chr17	61853908	61853909	0.791667	19	5	0.705882	12	5	0.9375	15	1	1	18	0	0.941176	16	1	0.95	19	1	0.811683	0.963725	0.0478692	0.0832218
chr17	61877769	61877770	0.833333	10	2	0.684211	13	6	0.875	21	3	0.95	19	1	1	13	0	1	15	0	0.797515	0.983333	0.0184058	0.0463056
chr17	61982936	61982937	0.818182	9	2	0.590909	13	9	0.769231	10	3	1	21	0	0.916667	11	1	1	14	0	0.726107	0.972222	0.0148781	0.0429138
chr17	62004574	62004575	0.642857	9	5	0.842105	16	3	0.9375	15	1	1	21	0	1	14	0	0.933333	14	1	0.807487	0.977778	0.0650755	0.102013
chr17	62019052	62019053	0.470588	8	9	0.363636	4	7	0.785714	11	3	0.842105	16	3	0.789474	15	4	0.85	17	3	0.53998	0.827193	0.0442107	0.0792292
chr17	63489973	63489974	0.923077	12	1	0.846154	22	4	0.928571	13	1	1	18	0	1	15	0	0.95	19	1	0.899267	0.983333	0.0276773	0.0578087
chr17	63864984	63864985	0.4375	7	9	0.294118	5	12	0.368421	7	12	0.521739	12	11	0.684211	13	6	0.625	15	9	0.36668	0.610317	0.0090126	0.032661
chr17	66124388	66124389	0.727273	8	3	0.611111	11	7	0.647059	11	6	0.941176	16	1	0.842105	16	3	0.833333	15	3	0.661814	0.872205	0.00623589	0.0275418
chr17	67099273	67099274	0.866667	13	2	0.857143	12	2	0.952381	20	1	1	10	0	0.894737	17	2	0.944444	17	1	0.892063	0.946394	0.137097	0.171473
chr17	69384215	69384216	0.0769231	1	12	0	0	15	0.272727	3	8	0.352941	6	11	0.421053	8	11	0.235294	4	13	0.11655	0.336429	0.0437346	0.0792292
chr17	70745453	70745454	0.75	15	5	0.6	12	8	0.636364	21	12	0.8	12	3	0.619048	13	8	0.761905	16	5	0.662121	0.726984	0.207019	0.241808
chr17	71600166	71600167	0.882353	15	2	0.68	17	8	0.8	16	4	0.904762	19	2	0.956522	22	1	1	14	0	0.787451	0.953761	0.0312076	0.0636154
chr17	72689223	72689224	0.625	10	6	0.583333	7	5	0.5	5	5	0.846154	11	2	0.882353	15	2	0.846154	11	2	0.569444	0.85822	0.000859916	0.0140394
chr17	74903635	74903636	0.684211	13	6	0.529412	9	8	0.636364	14	8	1	14	0	1	16	0	0.947368	18	1	0.616662	0.982456	0.000860907	0.0140394
chr17	76103795	76103796	0.111111	1	8	0.4	10	15	0.411765	7	10	0.615385	16	10	0.416667	10	14	0.421053	8	11	0.307625	0.484368	0.1045	0.138031
chr17	83098609	83098610	0.666667	12	6	0.5	6	6	0.625	10	6	0.842105	16	3	0.869565	20	3	0.882353	15	2	0.597222	0.864674	0.00326537	0.022697
chr18	12299642	12299643	0.538462	7	6	0.266667	4	11	0.727273	8	3	0.5625	9	7	0.6	6	4	0.736842	14	5	0.5108	0.633114	0.221459	0.25516
chr18	14302213	14302214	0.4	6	9	0.777778	7	2	0.615385	8	5	0.6875	11	5	0.733333	11	4	0.818182	9	2	0.597721	0.746338	0.134533	0.169768
chr18	19869466	19869467	0.647059	11	6	0.545455	6	5	0.823529	14	3	1	14	0	0.9375	15	1	0.923077	12	1	0.672014	0.953526	0.0145849	0.0426482
chr18	22830145	22830146	0.1	1	9	0	0	11	0.05	1	19	0.230769	3	10	0.307692	4	9	0.533333	8	7	0.05	0.357265	0.0160609	0.043428
chr18	24800712	24800713	0	0	19	0.6	9	6	0.125	2	14	0.454545	5	6	0.588235	10	7	0.625	15	9	0.241667	0.555927	0.0867	0.119353
chr18	25576926	25576927	0.4	4	6	0.222222	2	7	0.555556	10	8	0.294118	5	12	0.5625	9	7	0.647059	11	6	0.392593	0.501225	0.24559	0.276731
chr18	26695871	26695872	0.388889	7	11	0.428571	3	4	0.230769	3	10	0.916667	11	1	0.666667	8	4	0.909091	10	1	0.34941	0.830808	0.00457681	0.0240615
chr18	34099470	34099471	0.625	5	3	0.882353	15	2	0.833333	15	3	0.9375	15	1	1	15	0	0.933333	14	1	0.780229	0.956944	0.0484077	0.0834344
chr18	38940530	38940531	0.916667	11	1	1	18	0	0.888889	16	2	1	21	0	0.904762	19	2	0.866667	13	2	0.935185	0.92381	0.418516	0.429663
chr18	50125018	50125019	0.0769231	1	12	0.307692	4	9	0	0	11	0.545455	6	5	0.384615	5	8	0.285714	4	10	0.128205	0.405261	0.0406202	0.0752095
chr18	57133422	57133423	0.222222	2	7	0.166667	1	5	0.416667	5	7	0.875	7	1	0.857143	6	1	0.6	6	4	0.268519	0.777381	0.00604253	0.0269688
chr18	58249217	58249218	0.5	6	6	0.166667	1	5	0.647059	11	6	0.642857	9	5	0.533333	8	7	0.5625	9	7	0.437908	0.579563	0.193191	0.22902
chr18	58558825	58558826	0.545455	6	5	0.454545	10	12	0.125	2	14	0.5	8	8	0.678571	19	9	0.722222	13	5	0.375	0.633598	0.07421	0.1085
chr18	62823173	62823174	0.75	9	3	0.625	5	3	0.727273	8	3	1	13	0	1	8	0	1	16	0	0.700758	1	0.000734435	0.0140394
chr18	64022289	64022290	0.3125	5	11	0.625	10	6	0.529412	9	8	0.857143	18	3	0.541667	13	11	0.818182	9	2	0.488971	0.738997	0.0695723	0.105199
chr18	64921080	64921081	0.142857	2	12	0.384615	5	8	0.0666667	1	14	0.4	6	9	0.526316	10	9	0.285714	6	15	0.198046	0.40401	0.0784328	0.111596
chr18	68550395	68550396	0.727273	8	3	1	9	0	0.8125	13	3	1	15	0	1	20	0	0.9375	15	1	0.846591	0.979167	0.0931482	0.126711
chr18	70681587	70681588	0.45	9	11	0.7	7	3	0.352941	6	11	0.846154	11	2	0.96	24	1	0.684211	13	6	0.50098	0.830121	0.0327567	0.0654742
chr18	72327417	72327418	0.333333	2	4	0.25	2	6	0.0769231	1	12	0.545455	6	5	0.692308	9	4	0.588235	10	7	0.220085	0.608666	0.00559683	0.0260598
chr18	75342091	75342092	0.375	3	5	0.666667	10	5	0.75	9	3	0.785714	11	3	0.733333	11	4	0.714286	10	4	0.597222	0.744444	0.136028	0.170639
chr18	76715029	76715030	0.538462	7	6	0.454545	5	6	0.375	9	15	0.714286	10	4	0.666667	8	4	0.785714	11	3	0.456002	0.722222	0.00521023	0.0249482
chr18	82090652	82090653	0.555556	5	4	0.7	7	3	0.764706	13	4	0.636364	7	4	0.611111	11	7	0.722222	13	5	0.67342	0.656566	0.411246	0.424426
chr19	4072733	4072734	0.8	12	3	0.84	21	4	0.888889	16	2	1	25	0	0.958333	23	1	1	16	0	0.842963	0.986111	0.00402266	0.0240615
chr19	4478009	4478010	0.333333	5	10	0.444444	8	10	0.625	10	6	0.736842	14	5	0.823529	14	3	0.714286	15	6	0.467593	0.758219	0.0167046	0.0437206
chr19	5746259	5746260	0.789474	15	4	0.916667	11	1	0.8	16	4	0.95	19	1	0.944444	17	1	0.944444	17	1	0.83538	0.946296	0.0265313	0.057073
chr19	6136206	6136207	0.454545	5	6	0.333333	5	10	0.388889	7	11	0.842105	16	3	0.944444	17	1	0.857143	18	3	0.392256	0.881231	0.000248721	0.00945814
chr19	6892119	6892120	0.416667	5	7	0.375	6	10	0.117647	2	15	0.8	12	3	0.526316	10	9	0.666667	18	9	0.303105	0.664327	0.0209702	0.0496725
chr19	8007275	8007276	0.285714	2	5	0.333333	3	6	0.357143	5	9	0.333333	5	10	0.4375	7	9	0.529412	9	8	0.325397	0.433415	0.0741324	0.1085
chr19	8039127	8039128	0.363636	4	7	0.2	2	8	0.352941	6	11	0.705882	12	5	0.75	12	4	0.666667	12	6	0.305526	0.707516	0.00114317	0.0160714
chr19	11717212	11717213	0.0909091	1	10	0.181818	2	9	0.153846	2	11	0.304348	7	16	0.315789	6	13	0.285714	4	10	0.142191	0.301951	0.00241665	0.0214977
chr19	15675125	15675126	0.909091	10	1	0.722222	13	5	0.727273	16	6	0.9	9	1	0.666667	10	5	0.777778	14	4	0.786195	0.781481	0.48063	0.483611
chr19	15728531	15728532	0.2	3	12	0	0	16	0.222222	4	14	0.285714	4	10	0.533333	8	7	0.521739	12	11	0.140741	0.446929	0.0230813	0.0526155
chr19	17369893	17369894	0.52381	11	10	0.666667	10	5	0.727273	8	3	0.857143	12	2	0.944444	17	1	0.777778	14	4	0.63925	0.859788	0.0230098	0.0526155
chr19	22891730	22891731	0.333333	4	8	0.411765	7	10	0.333333	6	12	0.823529	14	3	0.5	6	6	0.6	9	6	0.359477	0.641176	0.0234042	0.0527839
chr19	25779164	25779165	0.111111	1	8	0.0909091	1	10	0.142857	1	6	0.4375	7	9	0.25	4	12	0.363636	8	14	0.114959	0.350379	0.00707126	0.0299965
chr19	26742778	26742779	0.823529	14	3	0.75	9	3	0.857143	18	3	1	15	0	1	17	0	1	14	0	0.810224	1	0.00194296	0.0200065
chr19	28991281	28991282	0.529412	9	8	0.47619	10	11	1	14	0	0.56	14	11	0.5625	9	7	0.764706	13	4	0.668534	0.629069	0.418474	0.429663
chr19	29945800	29945801	0.777778	14	4	0.933333	14	1	0.666667	6	3	1	14	0	0.894737	17	2	0.625	10	6	0.792593	0.839912	0.372565	0.392954
chr19	29956977	29956978	0.181818	2	9	0.111111	2	16	0.263158	5	14	0.4	8	12	0.413793	12	17	0.153846	2	11	0.185362	0.322546	0.111483	0.144554
chr19	30970428	30970429	0.533333	8	7	0.529412	9	8	0.6875	11	5	0.777778	7	2	0.5625	9	7	0.647059	11	6	0.583415	0.662446	0.193371	0.22902
chr19	31905470	31905471	0.272727	3	8	0.153846	2	11	0.666667	12	6	0.375	6	10	0.363636	8	14	0.3125	5	11	0.364413	0.350379	0.466355	0.47192
chr19	35557382	35557383	0.272727	3	8	0.0588235	1	16	0.47619	10	11	0.608696	14	9	0.611111	11	7	0.8	12	3	0.269247	0.673269	0.0206207	0.0491189
chr19	35886585	35886586	0.0714286	1	13	0.208333	5	19	0.0909091	1	10	0.357143	5	9	0.571429	8	6	0.5	11	11	0.123557	0.47619	0.00489755	0.0244423
chr19	36921839	36921840	0.571429	8	6	0.666667	4	2	0.764706	13	4	1	14	0	0.928571	13	1	0.941176	16	1	0.6676	0.956583	0.00426807	0.0240615
chr19	37192948	37192949	0.272727	3	8	0.388889	7	11	0.555556	10	8	0.727273	16	6	0.666667	6	3	0.863636	19	3	0.405724	0.752525	0.0130773	0.0398906
chr19	38276687	38276688	0.894737	17	2	0.75	9	3	0.714286	10	4	0.882353	15	2	0.666667	10	5	0.904762	19	2	0.786341	0.817927	0.376666	0.396294
chr19	40946615	40946616	0.5	4	4	0.625	10	6	0.555556	10	8	0.96	24	1	0.857143	12	2	0.956522	22	1	0.560185	0.924555	0.000903304	0.0141852
chr19	40946622	40946623	0.285714	2	5	0.3125	5	11	0.388889	7	11	0.846154	22	4	0.8	12	3	0.875	21	3	0.329034	0.840385	8.6844e-05	0.00713525
chr19	41813182	41813183	0.230769	3	10	0.588235	10	7	0.2	4	16	0.428571	6	8	0.444444	8	10	0.428571	9	12	0.339668	0.433862	0.246055	0.276731
chr19	41913821	41913822	0	0	16	0.125	2	14	0.153846	2	11	0.619048	13	8	0.666667	14	7	0.473684	9	10	0.0929487	0.586466	0.0013684	0.0180864
chr19	42683686	42683687	0.421053	8	11	0.230769	3	10	0.263158	5	14	0.3125	5	11	0.388889	7	11	0.473684	9	10	0.304993	0.391691	0.155959	0.190567
chr19	43028983	43028984	0.583333	14	10	0.583333	7	5	0.722222	13	5	0.947368	18	1	0.888889	16	2	0.857143	18	3	0.62963	0.8978	0.00366488	0.0236538
chr19	45226861	45226862	0.421053	8	11	0.0625	1	15	0.190476	4	17	0.230769	3	10	0.3	3	7	0.384615	5	8	0.224676	0.305128	0.259561	0.288856
chr19	46358768	46358769	0.73913	17	6	0.681818	15	7	0.769231	10	3	0.888889	16	2	0.857143	18	3	1	24	0	0.73006	0.915344	0.0105881	0.0356941
chr19	53733128	53733129	0.652174	15	8	0.75	12	4	0.466667	7	8	0.866667	13	2	0.791667	19	5	0.842105	16	3	0.622947	0.83348	0.0352633	0.0685855
chr19	53733136	53733137	0.73913	17	6	0.692308	9	4	0.466667	7	8	1	15	0	0.869565	20	3	0.882353	15	2	0.632702	0.917306	0.0193092	0.0475993
chr19	57612028	57612029	0.357143	5	9	0.368421	7	12	0.157895	3	16	0.823529	14	3	0.857143	24	4	1	19	0	0.294486	0.893557	0.00117503	0.0160714
chr19	60337173	60337174	0.238095	5	16	0.214286	3	11	0.15	3	17	0.533333	8	7	0.2	3	12	0.466667	7	8	0.200794	0.4	0.0655737	0.102013
chr2	4748824	4748825	0.692308	9	4	0.615385	8	5	0.352941	6	11	0.615385	8	5	0.5625	9	7	0.777778	14	4	0.553544	0.651887	0.231744	0.26343
chr2	5325681	5325682	0.846154	11	2	0.823529	14	3	0.75	6	2	0.933333	14	1	0.9375	15	1	1	20	0	0.806561	0.956944	0.00707738	0.0299965
chr2	5698629	5698630	0.4	6	9	0.5	5	5	0.272727	3	8	0.777778	14	4	1	13	0	0.761905	16	5	0.390909	0.846561	0.00539236	0.025404
chr2	13451987	13451988	0.363636	4	7	0.428571	6	8	0.166667	2	10	0.909091	10	1	0.62963	17	10	0.863636	19	3	0.319625	0.800786	0.00735763	0.0299965
chr2	16855483	16855484	0.5	5	5	0.636364	7	4	0.916667	11	1	0.916667	11	1	0.7	7	3	0.944444	17	1	0.684343	0.853704	0.153781	0.188994
chr2	18631390	18631391	0.125	1	7	0.0666667	1	14	0.166667	1	5	0.4	6	9	0.416667	10	14	0.416667	5	7	0.119444	0.411111	0.000294723	0.00945814
chr2	25223766	25223767	0.285714	2	5	0.0625	1	15	0.357143	5	9	0.555556	15	12	0.777778	7	2	0.529412	9	8	0.235119	0.620915	0.0156737	0.043428
chr2	25661095	25661096	0.888889	8	1	0.875	7	1	0.9	18	2	0.909091	20	2	0.913043	21	2	0.9375	15	1	0.887963	0.919878	0.0247576	0.0541095
chr2	26139741	26139742	0.230769	6	20	0.266667	4	11	0.368421	7	12	0.73913	17	6	0.8	12	3	0.727273	8	3	0.288619	0.755468	0.000287904	0.00945814
chr2	26534839	26534840	0.454545	5	6	0.538462	7	6	0.727273	8	3	0.461538	6	7	0.647059	11	6	0.666667	14	7	0.573427	0.591755	0.434214	0.444703
chr2	26657251	26657252	0.636364	7	4	0.7	7	3	0.684211	13	6	0.9	9	1	1	15	0	0.863636	19	3	0.673525	0.921212	0.00266411	0.0214977
chr2	27413983	27413984	0.588235	10	7	0.588235	10	7	0.555556	10	8	0.8125	13	3	0.863636	19	3	0.818182	18	4	0.577342	0.831439	0.000100228	0.00713525
chr2	27679430	27679431	0.8	4	1	0.882353	15	2	0.7	14	6	0.9	9	1	0.916667	22	2	0.923077	12	1	0.794118	0.913248	0.0442829	0.0792292
chr2	28586934	28586935	0.583333	7	5	0.6	9	6	0.555556	10	8	0.95	19	1	0.666667	10	5	0.909091	20	2	0.57963	0.841919	0.0212987	0.0501703
chr2	29602492	29602493	0.285714	4	10	0.2	3	12	0.25	4	12	0.473684	9	10	0.5	7	7	0.666667	12	6	0.245238	0.546784	0.00495764	0.0244423
chr2	29865487	29865488	0.571429	8	6	0.722222	13	5	0.5	6	6	0.894737	17	2	0.8	12	3	0.714286	15	6	0.597884	0.803008	0.035198	0.0685855
chr2	30760347	30760348	0.555556	10	8	0.833333	10	2	0.6875	11	5	0.846154	11	2	0.777778	21	6	0.772727	17	5	0.69213	0.798886	0.135452	0.17042
chr2	30784119	30784120	1	9	0	1	11	0	0.941176	16	1	1	15	0	1	16	0	1	19	0	0.980392	1	0.18695	0.223287
chr2	32396944	32396945	0.538462	7	6	0.714286	10	4	0.375	3	5	0.833333	15	3	0.916667	11	1	1	14	0	0.542582	0.916667	0.0132982	0.0402746
chr2	32396955	32396956	0.5	6	6	0.846154	11	2	0.125	1	7	0.777778	14	4	1	11	0	0.933333	14	1	0.490385	0.903704	0.0656832	0.102013
chr2	33349664	33349665	0.833333	10	2	0.785714	11	3	0.846154	11	2	0.916667	11	1	1	21	0	0.866667	13	2	0.821734	0.927778	0.0346512	0.068019
chr2	34763353	34763354	0.909091	10	1	0.8125	13	3	0.75	9	3	0.941176	16	1	0.944444	17	1	1	23	0	0.823864	0.961874	0.0255022	0.055168
chr2	36000931	36000932	0.571429	12	9	0.583333	7	5	0.368421	7	12	0.875	14	2	0.95	19	1	1	11	0	0.507728	0.941667	0.00263166	0.0214977
chr2	37925933	37925934	0.416667	5	7	0.454545	10	12	0.214286	3	11	0.882353	15	2	0.6875	11	5	0.75	18	6	0.361833	0.773284	0.00598021	0.0269688
chr2	38673896	38673897	0.357143	5	9	0.105263	2	17	0.125	2	14	0.277778	5	13	0.421053	8	11	0.727273	16	6	0.195802	0.475368	0.0730948	0.108364
chr2	43225980	43225981	0.1	1	9	0.285714	2	5	0.272727	3	8	0.428571	6	8	0.416667	5	7	0.375	6	10	0.219481	0.406746	0.0195942	0.0480229
chr2	44356550	44356551	0.857143	12	2	0.75	6	2	0.944444	17	1	0.846154	11	2	0.875	14	2	0.846154	11	2	0.850529	0.855769	0.465613	0.47192
chr2	60658668	60658669	0.857143	6	1	0.714286	10	4	0.866667	13	2	0.857143	12	2	0.96	24	1	0.947368	18	1	0.812698	0.921504	0.0693931	0.105199
chr2	71474065	71474066	0.625	5	3	0.842105	16	3	0.571429	8	6	0.956522	22	1	0.9375	15	1	0.954545	21	1	0.679511	0.949522	0.0156267	0.043428
chr2	72079510	72079511	0.625	10	6	1	10	0	0.727273	8	3	0.789474	15	4	0.809524	17	4	0.909091	10	1	0.784091	0.836029	0.341122	0.366166
chr2	75605628	75605629	0.357143	5	9	0.684211	13	6	0.428571	6	8	1	13	0	0.833333	10	2	1	14	0	0.489975	0.944444	0.00810097	0.0307294
chr2	75993736	75993737	0.483871	15	16	0.647059	11	6	0.684211	13	6	0.928571	13	1	0.933333	14	1	0.888889	16	2	0.605047	0.916931	0.00390568	0.0240615
chr2	76161566	76161567	0.9375	15	1	0.809524	17	4	0.909091	10	1	0.933333	14	1	0.928571	13	1	0.85	17	3	0.885372	0.903968	0.357073	0.380399
chr2	93062427	93062428	0.461538	6	7	0.416667	5	7	0.1	1	9	0.666667	10	5	0.666667	10	5	0.642857	9	5	0.326068	0.65873	0.0216911	0.0505332
chr2	93881037	93881038	0.941176	16	1	0.9	9	1	0.9	9	1	0.909091	10	1	1	14	0	1	14	0	0.913725	0.969697	0.0838795	0.116606
chr2	95329274	95329275	0.461538	6	7	0.375	3	5	0.333333	5	10	1	7	0	0.916667	11	1	0.764706	13	4	0.389957	0.893791	0.00151797	0.0180864
chr2	96554831	96554832	0.625	5	3	0.818182	9	2	0.833333	15	3	0.941176	16	1	1	17	0	0.913043	21	2	0.758838	0.951407	0.0275444	0.0578087
chr2	97823296	97823297	0.8125	13	3	0.647059	11	6	0.769231	10	3	0.933333	14	1	0.818182	9	2	0.818182	9	2	0.74293	0.856566	0.0719946	0.107108
chr2	104165251	104165252	0.533333	8	7	0.642857	9	5	0.842105	16	3	0.769231	10	3	1	20	0	0.913043	21	2	0.672765	0.894091	0.0604827	0.0982555
chr2	104204448	104204449	0.428571	3	4	0.428571	3	4	0.578947	11	8	1	11	0	0.95	19	1	0.95	19	1	0.478697	0.966667	0.000381654	0.0107881
chr2	107062389	107062390	0.625	5	3	0.6	3	2	0.473684	9	10	0.954545	21	1	0.894737	17	2	0.8125	13	3	0.566228	0.887261	0.00337644	0.0228541
chr2	108216128	108216129	0.363636	4	7	0.2	3	12	0.6	9	6	0.866667	13	2	0.818182	9	2	0.75	15	5	0.387879	0.811616	0.0124049	0.0389605
chr2	110362895	110362896	0.4	6	9	0.636364	7	4	0.583333	7	5	1	10	0	1	14	0	0.928571	13	1	0.539899	0.97619	0.00222267	0.0209425
chr2	113327114	113327115	0.666667	6	3	0.352941	6	11	1	6	0	1	11	0	0.578947	11	8	0.75	12	4	0.673203	0.776316	0.334099	0.359538
chr2	113991367	113991368	0.133333	2	13	0.823529	14	3	0.375	3	5	0.846154	11	2	0.789474	15	4	0.761905	16	5	0.443954	0.799177	0.0780811	0.111516
chr2	116453411	116453412	0.0769231	1	12	0.266667	4	11	0	0	7	0.583333	7	5	0.357143	5	9	0.583333	7	5	0.11453	0.507937	0.0114129	0.0369394
chr2	127657550	127657551	0.411765	7	10	0.352941	6	11	0.384615	5	8	0.615385	8	5	0.4	8	12	0.6	6	4	0.383107	0.538462	0.0476342	0.0832218
chr2	131059981	131059982	0.8125	13	3	0.727273	8	3	0.75	6	2	1	20	0	1	16	0	0.933333	14	1	0.763258	0.977778	0.00158015	0.0180864

## Sheet: Sheet1
x
1	0.0954817
2	0.0299965
3	0.0615419
4	0.0160714
5	0.0236538
6	0.262417
7	0.111905
8	0.0509207
9	0.0688917
10	0.135954
11	0.0302885
12	0.0321302
13	0.0140394
14	0.390145
15	0.217094
16	0.414236
17	0.0240615
18	0.053495
19	0.1085
20	0.207102
21	0.205927
22	0.0214977
23	0.0543593
24	0.126711
25	0.036581
26	0.036581
27	0.25161
28	0.0240615
29	0.0214977
30	0.0654742
31	0.0244423
32	0.248931
33	0.0475993
34	0.0791557
35	0.141799
36	0.042425
37	0.022697
38	0.12144
39	0.0302885
40	0.0140394
41	0.0792292
42	0.0792292
43	0.403386
44	0.101691
45	0.101691
46	0.318709
47	0.0973432
48	0.0505332
49	0.242855
50	0.0704499
51	0.0348682
52	0.114357
53	0.165423
54	0.131008
55	0.02481
56	0.0211635
57	0.0462256
58	0.0431027
59	0.0356941
60	0.0832218
61	0.00945814
62	0.0160714
63	0.0445581
64	0.375244
65	0.087855
66	0.0834344
67	0.0901553
68	0.022697
69	0.0234307
70	0.053495
71	0.00866561
72	0.229165
73	0.00713525
74	0.127048
75	0.172917
76	0.0356941
77	0.0180864
78	0.0462256
79	0.0214977
80	0.0180864
81	0.153235
82	0.0200065
83	0.131008
84	0.102938
85	0.0832218
86	0.0363641
87	0.328402
88	0.0140394
89	0.111516
90	0.0734053
91	0.0240615
92	0.102013
93	0.175441
94	0.141922
95	0.101691
96	0.0716472
97	0.0429138
98	0.0491189
99	0.043428
100	0.0654742
101	0.0704499
102	0.0240615
103	0.21418
104	0.0652307
105	0.169504
106	0.111516
107	0.1085
108	0.043428
109	0.0321302
110	0.232556
111	0.0705617
112	0.106026
113	0.0214977
114	0.184595
115	0.0180864
116	0.0249482
117	0.0240615
118	0.0395784
119	0.0228541
120	0.111516
121	0.053495
122	0.175693
123	0.0372178
124	0.0214977
125	0.0662692
126	0.043428
127	0.0708975
128	0.022697
129	0.424426
130	0.104827
131	0.0463056
132	0.0982555
133	0.481446
134	0.0242867
135	0.0299965
136	0.118936
137	0.117269
138	0.045241
139	0.375167
140	0.242855
141	0.0611177
142	0.032661
143	0.13503
144	0.0659958
145	0.0299965
146	0.0140394
147	0.0483161
148	0.13285
149	0.0307294
150	0.0792292
151	0.0140394
152	0.0431027
153	0.221768
154	0.416364
155	0.0531749
156	0.0463056
157	0.0485113
158	0.335645
159	0.275132
160	0.112981
161	0.043428
162	0.158095
163	0.0356941
164	0.00945814
165	0.00713525
166	0.280725
167	0.493754
168	0.0418809
169	0.114357
170	0.043428
171	0.043428
172	0.396335
173	0.0208563
174	0.102013
175	0.022697
176	0.057073
177	0.0240615
178	0.101981
179	0.0260598
180	0.0901553
181	0.0615419
182	0.109032
183	0.0302885
184	0.0705617
185	0.126711
186	0.257604
187	0.0348424
188	0.0933581
189	0.0356941
190	0.0240615
191	0.0308093
192	0.057073
193	0.319259
194	0.400082
195	0.384868
196	0.224998
197	0.277283
198	0.280706
199	0.104369
200	0.380865
201	0.057073
202	0.115826
203	0.0240615
204	0.190567
205	0.102013
206	0.185082
207	0.452367
208	0.239642
209	0.307249
210	0.0140394
211	0.00312147
212	0.097988
213	0.0507706
214	0.290973
215	0.0373678
216	0.0901553
217	0.0398906
218	0.0302885
219	0.09716
220	0.0792292
221	0.110264
222	0.275132
223	0.00713525
224	0.0792292
225	0.111516
226	0.043428
227	0.0217405
228	0.124218
229	0.100284
230	0.022697
231	0.0200065
232	0.037372
233	0.0654742
234	0.483611
235	0.0302885
236	0.0240615
237	0.493915
238	0.203526
239	0.446666
240	0.257029
241	0.0825124
242	0.0527241
243	0.0242867
244	0.09716
245	0.0135394
246	0.0277219
247	0.114357
248	0.0180864
249	0.0350467
250	0.106933
251	0.0578087
252	0.0734053
253	0.322155
254	0.0398906
255	0.143033
256	0.292542
257	0.0208563
258	0.154613
259	0.0602867
260	0.0302885
261	0.0240615
262	0.0180864
263	0.043428
264	0.00945814
265	0.296453
266	0.00713525
267	0.0892172
268	0.106026
269	0.0140394
270	0.168449
271	0.042425
272	0.042425
273	0.207102
274	0.0299965
275	0.0924226
276	0.0469691
277	0.0356941
278	0.0240615
279	0.105199
280	0.464786
281	0.322155
282	0.133511
283	0.053495
284	0.241581
285	0.0341062
286	0.102013
287	0.322155
288	0.103196
289	0.256732
290	0.0825731
291	0.104827
292	0.0437206
293	0.140944
294	0.152057
295	0.0716472
296	0.0264614
297	0.350104
298	0.143515
299	0.419588
300	0.0874389
301	0.169295
302	0.0482138
303	0.0832218
304	0.0463056
305	0.0429138
306	0.102013
307	0.0792292
308	0.0578087
309	0.032661
310	0.0275418
311	0.171473
312	0.0792292
313	0.241808
314	0.0636154
315	0.0140394
316	0.0140394
317	0.138031
318	0.022697
319	0.25516
320	0.169768
321	0.0426482
322	0.043428
323	0.119353
324	0.276731
325	0.0240615
326	0.0834344
327	0.429663
328	0.0752095
329	0.0269688
330	0.22902
331	0.1085
332	0.0140394
333	0.105199
334	0.111596
335	0.126711
336	0.0654742
337	0.0260598
338	0.170639
339	0.0249482
340	0.424426
341	0.0240615
342	0.0437206
343	0.057073
344	0.00945814
345	0.0496725
346	0.1085
347	0.0160714
348	0.0214977
349	0.483611
350	0.0526155
351	0.0526155
352	0.0527839
353	0.0299965
354	0.0200065
355	0.429663
356	0.392954
357	0.144554
358	0.22902
359	0.47192
360	0.0491189
361	0.0244423
362	0.0240615
363	0.0398906
364	0.396294
365	0.0141852
366	0.00713525
367	0.276731
368	0.0180864
369	0.190567
370	0.0236538
371	0.288856
372	0.0356941
373	0.0685855
374	0.0475993
375	0.0160714
376	0.102013
377	0.26343
378	0.0299965
379	0.025404
380	0.0299965
381	0.188994
382	0.00945814
383	0.043428
384	0.0541095
385	0.00945814
386	0.444703
387	0.0214977
388	0.00713525
389	0.0792292
390	0.0501703
391	0.0244423
392	0.0685855
393	0.17042
394	0.223287
395	0.0402746
396	0.102013
397	0.068019
398	0.055168
399	0.0214977
400	0.0269688
401	0.108364
402	0.0480229
403	0.47192
404	0.105199
405	0.043428
406	0.366166
407	0.0307294
408	0.0240615
409	0.380399
410	0.0505332
411	0.116606
412	0.0180864
413	0.0578087
414	0.107108
415	0.0982555
416	0.0107881
417	0.0228541
418	0.0389605
419	0.0209425
420	0.359538
421	0.111516
422	0.0369394
423	0.0832218
424	0.0180864
