# Supplementary material for: Unraveling the functional role of DNA demethylation at specific promoters by targeted steric blockage of DNA methyltransferase with CRISPR/dCas9
Source: Nat Commun. 2021 Sep 29;12:5711. doi: 10.1038/s41467-021-25991-9 (PMC8481236; doi:10.1038/s41467-021-25991-9)
Supplement: Supplementary file 8 — Supplementary Software 1 [file 41467_2021_25991_MOESM8_ESM.zip]

Archive with 42 entries (37 files):
- virus_clip.pl
- virus_clip_dCas9project.sh
- Virus-Clip User Manual_Modified.docx
- genomes/
- genomes/dCas9CregRNA3/
- genomes/dCas9CregRNA3/.DS_Store
- genomes/dCas9CregRNA3/._.DS_Store
- genomes/dCas9CregRNA3/dCas9CregRNA3.1.bt2
- genomes/dCas9CregRNA3/dCas9CregRNA3.2.bt2
- genomes/dCas9CregRNA3/dCas9CregRNA3.3.bt2
- genomes/dCas9CregRNA3/dCas9CregRNA3.4.bt2
- genomes/dCas9CregRNA3/dCas9CregRNA3.rev.1.bt2
- genomes/dCas9CregRNA3/dCas9CregRNA3.rev.2.bt2
- genomes/dCas9CregRNA3/dCas9_GFP_AND_gRNA3_lenti_bis_conv_reference.fasta
- genomes/dCas9CregRNAscr/
- genomes/dCas9CregRNAscr/dCas9CregRNAscr.1.bt2
- genomes/dCas9CregRNAscr/dCas9CregRNAscr.2.bt2
- genomes/dCas9CregRNAscr/dCas9CregRNAscr.3.bt2
- genomes/dCas9CregRNAscr/dCas9CregRNAscr.4.bt2
- genomes/dCas9CregRNAscr/dCas9CregRNAscr.rev.1.bt2
- genomes/dCas9CregRNAscr/dCas9CregRNAscr.rev.2.bt2
- genomes/dCas9CregRNAscr/dCas9_GFP_AND_gRNAscr_lenti_bis_conv_reference.fasta
- genomes/dCas9TETgRNA3/
- genomes/dCas9TETgRNA3/dCas9TETgRNA3.1.bt2
- genomes/dCas9TETgRNA3/dCas9TETgRNA3.2.bt2
- genomes/dCas9TETgRNA3/dCas9TETgRNA3.3.bt2
- genomes/dCas9TETgRNA3/dCas9TETgRNA3.4.bt2
- genomes/dCas9TETgRNA3/dCas9TETgRNA3.rev.1.bt2
- genomes/dCas9TETgRNA3/dCas9TETgRNA3.rev.2.bt2
- genomes/dCas9TETgRNA3/dCas9_TET_AND_gRNA3_lenti_bis_conv_reference.fasta
- genomes/dCas9TETgRNAscr/
- genomes/dCas9TETgRNAscr/dCas9TETgRNAscr.1.bt2
- genomes/dCas9TETgRNAscr/dCas9TETgRNAscr.2.bt2
- genomes/dCas9TETgRNAscr/dCas9TETgRNAscr.3.bt2
- genomes/dCas9TETgRNAscr/dCas9TETgRNAscr.4.bt2
- genomes/dCas9TETgRNAscr/dCas9TETgRNAscr.rev.1.bt2
- genomes/dCas9TETgRNAscr/dCas9TETgRNAscr.rev.2.bt2
- genomes/dCas9TETgRNAscr/dCas9_TET_AND_gRNAscr_lenti_bis_conv_reference.fasta
- gpl-3.0.txt
- R1.fastq.gz
- R2.fastq.gz
- readme.txt
