# Supplementary material for: Unraveling the functional role of DNA demethylation at specific promoters by targeted steric blockage of DNA methyltransferase with CRISPR/dCas9
Source: Nat Commun. 2021 Sep 29;12:5711. doi: 10.1038/s41467-021-25991-9 (PMC8481236; doi:10.1038/s41467-021-25991-9)
Supplement: Supplementary file 8 — Supplementary Software 1 [file 41467_2021_25991_MOESM8_ESM.zip › virus_clip_dCas9project.sh]

#!/bin/bash


#run with, for example sh virus_clip_dCas9project.sh dCas9_Cre_gRNA3_3 dCas9CregRNA3
sample_number=$1
# e.g. dCas9_Cre_gRNA3_3
genome=$2
# e.g. dCas9CregRNA3


file_prefixWGBS=`ls -1 "$sample_number"/*.fastq.gz | head -n 1`
file_prefixWGBS="${file_prefixWGBS%_R[12].fastq.gz}"
file_prefixWGBS="${file_prefixWGBS##*/}"

cd "$sample_number"/
trim_galore --paired "$sample_number"/"$file_prefixWGBS"_R1.fastq.gz "$sample_number"/"$file_prefixWGBS"_R2.fastq.gz
bowtie2 --very-sensitive-local -x genomes/"$genome"/"$genome" -1 "$file_prefixWGBS"_R1_val_1.fq.gz -2 "$file_prefixWGBS"_R2_val_2.fq.gz -S "$sample_number"/"$sample_number"_lentialignment.sam

mkdir "$sample_number"/align
mkdir "$sample_number"/result
samtools view -Sh "$sample_number"/"$sample_number"_lentialignment.sam | awk '$6 ~ /S/ {print $2"\t"$4"\t"$5"\t"$6"\t"$10}' > "$sample_number"/align/"$sample_number"_lentialignment.sam.softclip.txt

OUTdir="$sample_number"
file="$sample_number"
#tools
virus_clip=virus_clip.pl
blastn=blastn
annovar=annovar/annotate_variation.pl

#resources
blastdb=genomes/mm10/Bisulfite_Genome/mm10_bis_CT_and_GA.fa
annovardb=annovar/mousedb


#detect mouse and virus integration breakpoint and sequence

mkdir ${OUTdir}/result/${file}
cd ${OUTdir}/result/${file}
perl ${virus_clip} ${OUTdir}/align/"$sample_number"_lentialignment.sam.softclip.txt ${blastn} ${blastdb} ${annovar} ${annovardb}

exit 0
