# Supplementary material for: Unraveling the functional role of DNA demethylation at specific promoters by targeted steric blockage of DNA methyltransferase with CRISPR/dCas9
Source: Nat Commun. 2021 Sep 29;12:5711. doi: 10.1038/s41467-021-25991-9 (PMC8481236; doi:10.1038/s41467-021-25991-9)
Supplement: Supplementary file 8 — Supplementary Software 1 [file 41467_2021_25991_MOESM8_ESM.zip › genomes/dCas9CregRNAscr/dCas9_GFP_AND_gRNAscr_lenti_bis_conv_reference.fasta]

>gRNAscr_FWD_bisconv
GGGTTTTTTTGGTTAGATTAGATTTGAGTTTGGGAGTTTTTTGGTTAATTAGGGAATTTATTGTTTAAGTTTTAATAAAGTTTGTTTTGAGTGTTTTAAGTAGTGTGTGTTYGTTTGTTGTGTGATTTTGGTAATTAGAGATTTTTTAGATTTTTTTAGTTAGTGTGGAAAATTTTTAGTAGTGGYGTTYGAATAGGGATTTGAAAGYGAAAGGGAAATTAGAGGAGTTTTTTYGAYGTAGGATTYGGTTTGTTGAAGYGYGTAYGGTAAGAGGYGAGGGGYGGYGATTGGTGAGTAYGTTAAAAATTTTGATTAGYGGAGGTTAGAAGGAGAGAGATGGGTGYGAGAGYGTTAGTATTAAGYGGGGGAGAATTAGATYGYGATGGGAAAAAATTYGGTTAAGGTTAGGGGGAAAGAAAAAATATAAATTAAAATATATAGTATGGGTAAGTAGGGAGTTAGAAYGATTYGTAGTTAATTTTGGTTTGTTAGAAATATTAGAAGGTTGTAGATAAATATTGGGATAGTTATAATTATTTTTTTAGATAGGATTAGAAGAATTTAGATTATTATATAATATAGTAGTAATTTTTTATTGTGTGTATTAAAGGATAGAGATAAAAGATATTAAGGAAGTTTTAGATAAGATAGAGGAAGAGTAAAATAAAAGTAAGATTATYGTATAGTAAGYGGTYGTTGATTTTTAGATTTGGAGGAGGAGATATGAGGGATAATTGGAGAAGTGAATTATATAAATATAAAGTAGTAAAAATTGAATTATTAGGAGTAGTATTTATTAAGGTAAAGAGAAGAGTGGTGTAGAGAGAAAAAAGAGTAGTGGGAATAGGAGTTTTGTTTTTTGGGTTTTTGGGAGTAGTAGGAAGTATTATGGGYGTAGYGTTAATGAYGTTGAYGGTATAGGTTAGATAATTATTGTTTGGTATAGTGTAGTAGTAGAATAATTTGTTGAGGGTTATTGAGGYGTAATAGTATTTGTTGTAATTTATAGTTTGGGGTATTAAGTAGTTTTAGGTAAGAATTTTGGTTGTGGAAAGATATTTAAAGGATTAATAGTTTTTGGGGATTTGGGGTTGTTTTGGAAAATTTATTTGTATTATTGTTGTGTTTTGGAATGTTAGTTGGAGTAATAAATTTTTGGAATAGATTTGGAATTATAYGATTTGGATGGAGTGGGATAGAGAAATTAATAATTATATAAGTTTAATATATTTTTTAATTGAAGAATYGTAAAATTAGTAAGAAAAGAATGAATAAGAATTATTGGAATTAGATAAATGGGTAAGTTTGTGGAATTGGTTTAATATAATAAATTGGTTGTGGTATATAAAATTATTTATAATGATAGTAGGAGGTTTGGTAGGTTTAAGAATAGTTTTTGTTGTATTTTTTATAGTGAATAGAGTTAGGTAGGGATATTTATTATTATYGTTTTAGATTTATTTTTTAATTTYGAGGGGATTYGATAGGTTYGAAGGAATAGAAGAAGAAGGTGGAGAGAGAGATAGAGATAGATTTATTYGATTAGTGAAYGGATTTYGAYGGTATYGGATTTAGTGTGGTGGAATTTTGTATAAAAAAGTAGGTTTTAAAGGAATTAATTTAGTYGATTGGATTYGGTATTAAGGTYGGGTAGGAAGAGGGTTTATTTTTTATGATTTTTTTATATTTGTATATAYGATATAAGGTTGTTAGAGAGATAATTAGAATTAATTTGATTGTAAATATAAAGATATTAGTATAAAATAYGTGAYGTAGAAAGTAATAATTTTTTGGGTAGTTTGTAGTTTTAAAATTATGTTTTAAAATGGATTATTATATGTTTATYGTAATTTGAAAGTATTTYGATTTTTTGGTTTTATATATTTTGTGGAAAGGAYGAAATATYGTATTATTAGAGTTAATTTAGTTTTAGAGTTAGAAATAGTAAGTTAAAATAAGGTTAGTTYGTTATTAATTTGAAAAAGTGGTATYGAGTYGGTGTTTTTTTTTTAGATTTAGTTTTTTTGTATAAAGTTGGTATTAGAATTTTGTAGATATTTAGTATAGTGGYGGTYGTTYGAGTTTAGAGGGTTYGYGGTTYGAAGGTAAGTTTATTTTTAATTTTTTTTTYGGTTTYGATTTTAYGYGTATYGGTTATTATTATTATTATTATTGAGTTTAAATTTGTTGATTAGTTTYGATTGTGTTTTTTAGTYGATTTTGTGGAATGTGTGTTAGTTAGGGTGTGGAAAGTTTTTAGGTTTTTTAGTAGGTAGAAGTATGTAAAGTATGTATTTTAATTAGTTAGTAATTAGGTGTGGAAAGTTTTTAGGTTTTTTAGTAGGTAGAAGTATGTAAAGTATGTATTTTAATTAGTTAGTAATTATAGTTTYGTTTTTAATTTYGTTTATTTYGTTTTTAATTTYGTTTAGTTTYGTTTATTTTTYGTTTTATGGTTGATTAATTTTTTTTATTTATGTAGAGGTYGAGGTYGTTTYGGTTTTTGAGTTATTTTAGAAGTAGTGAGGAGGTTTTTTTGGAGGTTTAGGTTTTTGTAAAAAGTTTATTATGATYGAGTATAAGTTTAYGGTGYGTTTYGTTATTYGYGAYGAYGTTTTTAGGGTYGTAYGTATTTTYGTYGTYGYGTTYGTYGATTATTTYGTTAYGYGTTATATYGTYGATTYGGATYGTTATATYGAGYGGGTTATYGAGTTGTAAGAATTTTTTTTTAYGYGYGTYGGGTTYGATATYGGTAAGGTGTGGGTYGYGGAYGAYGGYGTYGYGGTGGYGGTTTGGATTAYGTYGGAGAGYGTYGAAGYGGGGGYGGTGTTYGTYGAGATYGGTTYGYGTATGGTYGAGTTGAGYGGTTTTYGGTTGGTYGYGTAGTAATAGATGGAAGGTTTTTTGGYGTYGTATYGGTTTAAGGAGTTYGYGTGGTTTTTGGTTATYGTYGGYGTTTYGTTYGATTATTAGGGTAAGGGTTTGGGTAGYGTYGTYGTGTTTTTYGGAGTGGAGGYGGTYGAGYGYGTYGGGGTGTTYGTTTTTTTGGAGATTTTYGYGTTTYGTAATTTTTTTTTTTAYGAGYGGTTYGGTTTTATYGTTATYGTYGAYGTYGAGTGTTYGAAGGATYGYGYGATTTGGTGTATGATTYGTAAGTTYGGTGTTTGAggtaTTTTTAAGATTAATGATTTATAAGGTAGTTGTAGATTTTAGTTATTTTTTAAAAGAAAAGGGGGGATTGGAAGGGTTAATTTATTTTTAAYGAAGATAAGATTTGTTTTTTGTTTGTATTGGGTTTTTTTGGTTAGATTAGATTTGAGTTTGGGAGTTTTTTGGTTAATTAGGGAATTTATTGTTTAAGTTTTAATAAAGTTTGTTTTGAGTGTTTTAAGTAGTGTGTGTTYGTTTGTTGTGTGATTTTGGTAATTAGAGATTTTTTAGATTTTTTTAGTTAGTGTGGAAAATTTTTAGTA
>gRNAscr_REV_bisconv
TGTTAGAGATTTTTTATATTGATTAAAAGGGTTTGAGGGATTTTTAGTTATTAGAGTTATATAATAGAYGGGTATATATTATTTGAAGTATTTAAGGTAAGTTTTATTGAGGTTTAAGTAGTGGGTTTTTTAGTTAGTTAGAGAGTTTTTAGGTTTAGATTTGGTTTAATTAGAGAGATTTAGTATAAGTAAAAAGTAGATTTTGTTTTYGTTGGGAGTGAATTAGTTTTTTTAGTTTTTTTTTTTTTTTTAAAAAGTGGTTAAGATTTATAGTTGTTTTGTAAGTTATTGGTTTTAAAggtaTTTTAGGTATYGGGTTTGYGGGTTATGTATTAGGTYGYGYGGTTTTTYGGGTATTYGAYGTYGGYGGTGAYGGTGAAGTYGAGTYGTTYGTAGAAGGGGAGGTTGYGGGGYGYGGAGGTTTTTAGGAAGGYGGGTATTTYGGYGYGTTYGGTYGTTTTTATTTYGGGGAGTAYGAYGGYGTTGTTTAGATTTTTGTTTTGGTGGTYGGGYGAGAYGTYGAYGGTGGTTAGGAATTAYGYGGGTTTTTTGGGTYGGTGYGGYGTTAGGAGGTTTTTTATTTGTTGTTGYGYGGTTAGTYGGGAATYGTTTAATTYGGTTATGYGYGGGTYGATTTYGGYGAATATYGTTTTYGTTTYGAYGTTTTTYGGYGTGGTTTAGATYGTTATYGYGGYGTYGTYGTTYGYGATTTATATTTTGTYGATGTYGAGTTYGAYGYGYGTGAGGAAGAGTTTTTGTAGTTYGGTGATTYGTTYGATGTGGYGGTTYGGATYGAYGGTGTGGYGYGTGGYGGGGTAGTYGGYGAAYGYGGYGGYGAGGGTGYGTAYGGTTTTGGGGAYGTYGTYGYGGGTGGYGAGGYGTATYGTGGGTTTGTATTYGGTTATGGTAAGTTTTTTGTAAAAGTTTAGGTTTTTAAAAAAGTTTTTTTATTATTTTTGGAATAGTTTAGAGGTYGAGGYGGTTTYGGTTTTTGTATAAATAAAAAAAATTAGTTAGTTATGGGGYGGAGAATGGGYGGAATTGGGYGGAGTTAGGGGYGGGATGGGYGGAGTTAGGGGYGGGATTATGGTTGTTGATTAATTGAGATGTATGTTTTGTATATTTTTGTTTGTTGGGGAGTTTGGGGATTTTTTATATTTGGTTGTTGATTAATTGAGATGTATGTTTTGTATATTTTTGTTTGTTGGGGAGTTTGGGGATTTTTTATATTTTAATTGATATATATTTTATAGGGTYGATTAGAAGGTATAGTYGAGGTTGATTAGTAGGTTTAAATTTAATGGTGATGGTGATGATGATYGGTAYGYGTAGAATYGAGATYGAGGAGAGGGTTAGGGATAGGTTTATTTTYGAATYGYGGGTTTTTTAGATTYGAGYGGTYGTTATTGTGTTGGATATTTGTAGAATTTTAATGTTAATTTTGTATAAGAAAGTTGGGTTTAGAAAAAAAGTATYGATTYGGTGTTATTTTTTTAAGTTGATAAYGGATTAGTTTTATTTTAATTTGTTATTTTTAGTTTTAAAATTGAGTTAGTTTTGGTAGTGYGGTGTTTYGTTTTTTTTATAAGATATATAAAGTTAAGAAATYGAAATATTTTTAAGTTAYGGTAAGTATATGATAGTTTATTTTAAAATATAATTTTAAAATTGTAAATTATTTAAGAAATTATTATTTTTTAYGTTAYGTATTTTGTATTAATATTTTTGTGTTTATAGTTAAATTAATTTTAATTATTTTTTTAATAGTTTTGTATYGTATATGTAAATATGAAGGAATTATGGGAAATAGGTTTTTTTTTTGTTYGATTTTGGTATYGGATTTAGTYGATTGAATTGGTTTTTTTAAAGTTTGTTTTTTTGTATAGAATTTTATTATATTGGATTYGATATYGTYGAGATTYGTTTATTAATYGAATGGATTTGTTTTTGTTTTTTTTTTTATTTTTTTTTTTTATTTTTTYGGGTTTGTYGGGTTTTTTYGGGGTTGGGAGGTGGGTTTGAAAYGATAATGGTGAATATTTTTGTTTAATTTTATTTATTATAGAAAGTATAGTAAAAATTATTTTTAAATTTATTAAGTTTTTTATTATTATTATGAATAATTTTATATATTATAGTTAATTTGTTATGTTAAATTAATTTTATAAATTTGTTTATTTATTTAATTTTAATAATTTTTGTTTATTTTTTTTTTGTTGGTTTTGYGATTTTTTAATTAAGGAGTGTATTAAGTTTGTGTAATTGTTAATTTTTTTGTTTTATTTTATTTAGGTYGTGTGATTTTAAATTTGTTTTAGAGATTTATTATTTTAATTAGTATTTTAAGGTATAGTAGTGGTGTAAATGAGTTTTTTAGAGTAATTTTAAATTTTTAGGAGTTGTTGATTTTTTAGGTATTTTTTTATAGTTAGGATTTTTGTTTGGAGTTGTTTGATGTTTTAGATTGTGAGTTGTAATAGATGTTGTTGYGTTTTAATAGTTTTTAGTAAATTGTTTTGTTGTTGTATTATATTAGATAATAATTGTTTGGTTTGTATYGTTAGYGTTATTGAYGTTGYGTTTATAGTGTTTTTTGTTGTTTTTAAGAATTTAAGGAATAAAGTTTTTATTTTTATTGTTTTTTTTTTTTTTTGTATTATTTTTTTTTTTGTTTTGGTGGGTGTTATTTTTAATGGTTTAATTTTTATTATTTTATATTTATATAATTTATTTTTTTAATTGTTTTTTATATTTTTTTTTTTAGGTTTGAAGATTAGYGGTYGTTTGTTGTGYGGTGGTTTTATTTTTGTTTTGTTTTTTTTTTATTTTGTTTAAAGTTTTTTTGGTGTTTTTTATTTTTATTTTTTGATGTATATAATAGAGGGTTGTTATTGTATTATATAATGATTTAAGTTTTTTTGATTTTGTTTGAAGGGATGGTTGTAGTTGTTTTAGTATTTGTTTATAGTTTTTTGATGTTTTTAATAGGTTAGGATTAATTGYGAATYGTTTTAGTTTTTTGTTTGTTTATATTATATGTTTTAATTTATATTTTTTTTTTTTTTTTGGTTTTAATYGAATTTTTTTTTATYGYGATTTAATTTTTTTTYGTTTAATATTGAYGTTTTYGTATTTATTTTTTTTTTTTTAGTTTTYGTTAGTTAAAATTTTTGGYGTATTTATTAGTYGTYGTTTTTYGTTTTTTGTYGTGYGYGTTTTAGTAAGTYGAGTTTTGYGTYGAGAGAGTTTTTTTGGTTTTTTTTTYGTTTTTAAGTTTTTGTTYGGGYGTTATTGTTAGAGATTTTTTATATTGATTAAAAGGGTTTGAGGGATTTTTAGTTATTAGAGTTATATAATAGAYGGGTATATATTATTTGAAGTATTTAAGGTAAGTTTTATTGAGGTTTAAGTAGTGGGTTTTTTAGTTAGTTAGAGAGTTTTTAGGTTTAGATTTGGTTTAATTAGAGAGATTT
>dCas9GFP_Cre_FWD_bis_conv
GGGTTTTTTTGGTTAGATTAGATTTGAGTTTGGGAGTTTTTTGGTTAATTAGGGAATTTATTGTTTAAGTTTTAATAAAGTTTGTTTTGAGTGTTTTAAGTAGTGTGTGTTYGTTTGTTGTGTGATTTTGGTAATTAGAGATTTTTTAGATTTTTTTAGTTAGTGTGGAAAATTTTTAGTAGTGGYGTTYGAATAGGGATTTGAAAGYGAAAGGGAAATTAGAGGAGTTTTTTYGAYGTAGGATTYGGTTTGTTGAAGYGYGTAYGGTAAGAGGYGAGGGGYGGYGATTGGTGAGTAYGTTAAAAATTTTGATTAGYGGAGGTTAGAAGGAGAGAGATGGGTGYGAGAGYGTTAGTATTAAGYGGGGGAGAATTAGATYGYGATGGGAAAAAATTYGGTTAAGGTTAGGGGGAAAGAAAAAATATAAATTAAAATATATAGTATGGGTAAGTAGGGAGTTAGAAYGATTYGTAGTTAATTTTGGTTTGTTAGAAATATTAGAAGGTTGTAGATAAATATTGGGATAGTTATAATTATTTTTTTAGATAGGATTAGAAGAATTTAGATTATTATATAATATAGTAGTAATTTTTTATTGTGTGTATTAAAGGATAGAGATAAAAGATATTAAGGAAGTTTTAGATAAGATAGAGGAAGAGTAAAATAAAAGTAAGATTATYGTATAGTAAGYGGTYGTTGATTTTTAGATTTGGAGGAGGAGATATGAGGGATAATTGGAGAAGTGAATTATATAAATATAAAGTAGTAAAAATTGAATTATTAGGAGTAGTATTTATTAAGGTAAAGAGAAGAGTGGTGTAGAGAGAAAAAAGAGTAGTGGGAATAGGAGTTTTGTTTTTTGGGTTTTTGGGAGTAGTAGGAAGTATTATGGGYGTAGYGTTAATGAYGTTGAYGGTATAGGTTAGATAATTATTGTTTGGTATAGTGTAGTAGTAGAATAATTTGTTGAGGGTTATTGAGGYGTAATAGTATTTGTTGTAATTTATAGTTTGGGGTATTAAGTAGTTTTAGGTAAGAATTTTGGTTGTGGAAAGATATTTAAAGGATTAATAGTTTTTGGGGATTTGGGGTTGTTTTGGAAAATTTATTTGTATTATTGTTGTGTTTTGGAATGTTAGTTGGAGTAATAAATTTTTGGAATAGATTTGGAATTATAYGATTTGGATGGAGTGGGATAGAGAAATTAATAATTATATAAGTTTAATATATTTTTTAATTGAAGAATYGTAAAATTAGTAAGAAAAGAATGAATAAGAATTATTGGAATTAGATAAATGGGTAAGTTTGTGGAATTGGTTTAATATAATAAATTGGTTGTGGTATATAAAATTATTTATAATGATAGTAGGAGGTTTGGTAGGTTTAAGAATAGTTTTTGTTGTATTTTTTATAGTGAATAGAGTTAGGTAGGGATATTTATTATTATYGTTTTAGATTTATTTTTTAATTTYGAGGGGATTYGATAGGTTYGAAGGAATAGAAGAAGAAGGTGGAGAGAGAGATAGAGATAGATTTATTYGATTAGTGAAYGGATYGGTATTGYGTGYGTTAATTTTGTAGATAAATGGTAGTATTTATTTATAATTTTAAAAGAAAAGGGGGGATTGGGGGGTATAGTGTAGGGGAAAGAATAGTAGATATAATAGTAATAGATATATAAATTAAAGAATTATAAAAATAAATTATAAAAATTTAAAATTTTYGGGTTTATTATAGGGATAGTAGAGATTTAGTTTGGTTAATTAAATAATTTYGTATAGTATATATTATAYGAAGTTATGAATTYGATATTAAGTTTATYGATAATTAATTTTTGGATTATAAAATTTGTGAAAGATTGATTGGTATTTTTAATTATGTTGTTTTTTTTAYGTTATGTGGATAYGTTGTTTTAATGTTTTTGTATTATGTTATTGTTTTTYGTATGGTTTTTATTTTTTTTTTTTTGTATAAATTTTGGTTGTTGTTTTTTTATGAGGAGTTGTGGTTYGTTGTTAGGTAAYGTGGYGTGGTGTGTATTGTGTTTGTTGAYGTAATTTTTATTGGTTGGGGTATTGTTATTATTTGTTAGTTTTTTTTYGGGATTTTYGTTTTTTTTTTTTTTATTGTTAYGGYGGAATTTATYGTYGTTTGTTTTGTTYGTTGTTGGATAGGGGTTYGGTTGTTGGGTATTGATAATTTYGTGGTGTTGTYGGGGAAATTATYGTTTTTTTTTTGGTTGTTYGTTTGTGTTGTTATTTGGATTTTGYGYGGGAYGTTTTTTTGTTAYGTTTTTTYGGTTTTTAATTTAGYGGATTTTTTTTTTYGYGGTTTGTTGTYGGTTTTGYGGTTTTTTTYGYGTTTTYGTTTTYGTTTTTAGAYGAGTYGGATTTTTTTTTGGGTYGTTTTTTYGTATYGATATYGTYGATTTYGAGATTTAGAAAAATATGGAGTAATTATAAGTAGTAATATAGTAGTTATTAATGTTGATTGTGTTTGGTTAGAAGTATAAGAGGAGGAGGAGGTGGGTTTTTTAGTTATATTTTAGGTATTTTTAAGATTAATGATTTATAAGGTAGTTGTAGATTTTAGTTATTTTTTAAAAGAAAAGGGGGGATTGGAAGGGTTAATTTATTTTTAAYGAAGATAAGATATTTTTGATTTGTGGATTTATTATATATAAGGTTATTTTTTTGATTGGTAGAATTATATATTAGGGTTAGGGATTAGATATTTATTGATTTTTGGATGGTGTTATAAGTTAGTATTAGTTGAGTAAGAGAAGGTAGAAGAAGTTAATGAAGGAGAGAATATTYGTTTGTTATATTTTGTGAGTTTGTATGGGATGGATGATTYGGAGAGAGAAGTATTAGAGTGGAGGTTTGATAGTYGTTTAGTATTTTATTATATGGTTYGAGAGTTGTATTYGGATTGTATTGGGTTTTTTTGGTTAGATTAGATTTGAGTTTGGGAGTTTTTTGGTTAATTAGGGAATTTATTGTTTAAGTTTTAATAAAGTTTGTTTTGAGTGTTTTAAGTAGTGTGTGTTYGTTTGTTGTGTGATTTTGGTAATTAGAGATTTTTTAGATTTTTTTAGTTAGTGTGGAAAATTTTTAGTA
>dCas9GFP_Cre_REV_bis_conv
TGTTAGAGATTTTTTATATTGATTAAAAGGGTTTGAGGGATTTTTAGTTATTAGAGTTATATAATAGAYGGGTATATATTATTTGAAGTATTTAAGGTAAGTTTTATTGAGGTTTAAGTAGTGGGTTTTTTAGTTAGTTAGAGAGTTTTTAGGTTTAGATTTGGTTTAATTAGAGAGATTTAGTATAGTTYGGATGTAGTTTTYGGGTTATGTGATGAAATGTTAGGYGGTTGTTAAATTTTTATTTTAATATTTTTTTTTTYGGGTTATTTATTTTATGTAGGTTTATAGGGTGTAATAAGYGGGTGTTTTTTTTTTTATTGGTTTTTTTTATTTTTTTTTGTTTAATTGGTATTAGTTTGTAGTATTATTTAAAGGTTAGTGGATATTTGATTTTTGGTTTTGGTGTGTAGTTTTGTTAATTAGGGAAGTAGTTTTGTGTGTGGTAGATTTATAGATTAAGGATATTTTGTTTTYGTTGGGAGTGAATTAGTTTTTTTAGTTTTTTTTTTTTTTTTAAAAAGTGGTTAAGATTTATAGTTGTTTTGTAAGTTATTGGTTTTAAAGGTATTTGAGGTGTGATTGGAAAATTTATTTTTTTTTTTTTTTGTGTTTTTAGTTAGGTATAATTAGTATTGGTAGTTGTTGTATTGTTATTTGTGATTGTTTTATGTTTTTTTAGGTTTYGAGGTYGAYGGTATYGATGYGGGGAGGYGGTTTAAAGGGAGATTYGATTYGTTTGAGGGYGAAGGYGAAGAYGYGGAAGAGGTYGTAGAGTYGGTAGTAGGTYGYGGGAAGGAAGGTTYGTTGGATTGAGGGTYGAAGGGAYGTAGTAGAAGGAYGTTTYGYGTAGAATTTAGGTGGTAATATAGGYGAGTAGTTAAGGAAAGGAYGATGATTTTTTYGATAATATTAYGGAATTGTTAGTGTTTAATAGTYGAGTTTTTGTTTAGTAGYGGGTAAGGTAGGYGGYGATGAGTTTYGTYGTGGTAATAGGGAGGGGGAAAGYGAAAGTTTYGGAAAGGAGTTGATAGGTGGTGGTAATGTTTTAATTAGTGGGGGTTGYGTTAGTAAATATAGTGTATATTAYGTTAYGTTGTTTGATAAYGGGTTATAATTTTTTATAAAGAGATAGTAATTAGGATTTATATAAGGAGGAGAAAATGAAAGTTATAYGGGAAGTAATAGTATGATATAAAGGTATTAAAGTAGYGTATTTATATAGYGTAAAAGGAGTAATATAGTTAAGAATATTAGTTAATTTTTTATAAATTTTGTAATTTAGAGGTTGATTATYGATAAGTTTGATATYGAATTTATAATTTYGTATAATGTATGTTATAYGAAGTTATTTAATTAATTAAATTGGATTTTTGTTGTTTTTGTAATAAATTYGAAAATTTTGAATTTTTGTAATTTGTTTTTGTAATTTTTTAGTTTGTATGTTTGTTGTTATTATGTTTATTATTTTTTTTTTTGTATTGTATTTTTTAATTTTTTTTTTTTTTTTAAAATTGTGGATGAATATTGTTATTTGTTTGTAGAATTGGYGTAYGTAGTGTYGATTYGTTTATTAATYGAATGGATTTGTTTTTGTTTTTTTTTTTATTTTTTTTTTTTATTTTTTYGGGTTTGTYGGGTTTTTTYGGGGTTGGGAGGTGGGTTTGAAAYGATAATGGTGAATATTTTTGTTTAATTTTATTTATTATAGAAAGTATAGTAAAAATTATTTTTAAATTTATTAAGTTTTTTATTATTATTATGAATAATTTTATATATTATAGTTAATTTGTTATGTTAAATTAATTTTATAAATTTGTTTATTTATTTAATTTTAATAATTTTTGTTTATTTTTTTTTTGTTGGTTTTGYGATTTTTTAATTAAGGAGTGTATTAAGTTTGTGTAATTGTTAATTTTTTTGTTTTATTTTATTTAGGTYGTGTGATTTTAAATTTGTTTTAGAGATTTATTATTTTAATTAGTATTTTAAGGTATAGTAGTGGTGTAAATGAGTTTTTTAGAGTAATTTTAAATTTTTAGGAGTTGTTGATTTTTTAGGTATTTTTTTATAGTTAGGATTTTTGTTTGGAGTTGTTTGATGTTTTAGATTGTGAGTTGTAATAGATGTTGTTGYGTTTTAATAGTTTTTAGTAAATTGTTTTGTTGTTGTATTATATTAGATAATAATTGTTTGGTTTGTATYGTTAGYGTTATTGAYGTTGYGTTTATAGTGTTTTTTGTTGTTTTTAAGAATTTAAGGAATAAAGTTTTTATTTTTATTGTTTTTTTTTTTTTTTGTATTATTTTTTTTTTTGTTTTGGTGGGTGTTATTTTTAATGGTTTAATTTTTATTATTTTATATTTATATAATTTATTTTTTTAATTGTTTTTTATATTTTTTTTTTTAGGTTTGAAGATTAGYGGTYGTTTGTTGTGYGGTGGTTTTATTTTTGTTTTGTTTTTTTTTTATTTTGTTTAAAGTTTTTTTGGTGTTTTTTATTTTTATTTTTTGATGTATATAATAGAGGGTTGTTATTGTATTATATAATGATTTAAGTTTTTTTGATTTTGTTTGAAGGGATGGTTGTAGTTGTTTTAGTATTTGTTTATAGTTTTTTGATGTTTTTAATAGGTTAGGATTAATTGYGAATYGTTTTAGTTTTTTGTTTGTTTATATTATATGTTTTAATTTATATTTTTTTTTTTTTTTTGGTTTTAATYGAATTTTTTTTTATYGYGATTTAATTTTTTTTYGTTTAATATTGAYGTTTTYGTATTTATTTTTTTTTTTTTAGTTTTYGTTAGTTAAAATTTTTGGYGTATTTATTAGTYGTYGTTTTTYGTTTTTTGTYGTGYGYGTTTTAGTAAGTYGAGTTTTGYGTYGAGAGAGTTTTTTTGGTTTTTTTTTYGTTTTTAAGTTTTTGTTYGGGYGTTATTGTTAGAGATTTTTTATATTGATTAAAAGGGTTTGAGGGATTTTTAGTTATTAGAGTTATATAATAGAYGGGTATATATTATTTGAAGTATTTAAGGTAAGTTTTATTGAGGTTTAAGTAGTGGGTTTTTTAGTTAGTTAGAGAGTTTTTAGGTTTAGATTTGGTTTAATTAGAGAGATTT
>plenti_Cre_FWD_bis
GGGTTTTTTTGGTTAGATTAGATTTGAGTTTGGGAGTTTTTTGGTTAATTAGGGAATTTATTGTTTAAGTTTTAATAAAGTTTGTTTTGAGTGTTTTAAGTAGTGTGTGTTYGTTTGTTGTGTGATTTTGGTAATTAGAGATTTTTTAGATTTTTTTAGTTAGTGTGGAAAATTTTTAGTAGTGGYGTTYGAATAGGGATTTGAAAGYGAAAGGGAAATTAGAGGAGTTTTTTYGAYGTAGGATTYGGTTTGTTGAAGYGYGTAYGGTAAGAGGYGAGGGGYGGYGATTGGTGAGTAYGTTAAAAATTTTGATTAGYGGAGGTTAGAAGGAGAGAGATGGGTGYGAGAGYGTTAGTATTAAGYGGGGGAGAATTAGATYGYGATGGGAAAAAATTYGGTTAAGGTTAGGGGGAAAGAAAAAATATAAATTAAAATATATAGTATGGGTAAGTAGGGAGTTAGAAYGATTYGTAGTTAATTTTGGTTTGTTAGAAATATTAGAAGGTTGTAGATAAATATTGGGATAGTTATAATTATTTTTTTAGATAGGATTAGAAGAATTTAGATTATTATATAATATAGTAGTAATTTTTTATTGTGTGTATTAAAGGATAGAGATAAAAGATATTAAGGAAGTTTTAGATAAGATAGAGGAAGAGTAAAATAAAAGTAAGATTATYGTATAGTAAGYGGTYGTTGATTTTTAGATTTGGAGGAGGAGATATGAGGGATAATTGGAGAAGTGAATTATATAAATATAAAGTAGTAAAAATTGAATTATTAGGAGTAGTATTTATTAAGGTAAAGAGAAGAGTGGTGTAGAGAGAAAAAAGAGTAGTGGGAATAGGAGTTTTGTTTTTTGGGTTTTTGGGAGTAGTAGGAAGTATTATGGGYGTAGYGTTAATGAYGTTGAYGGTATAGGTTAGATAATTATTGTTTGGTATAGTGTAGTAGTAGAATAATTTGTTGAGGGTTATTGAGGYGTAATAGTATTTGTTGTAATTTATAGTTTGGGGTATTAAGTAGTTTTAGGTAAGAATTTTGGTTGTGGAAAGATATTTAAAGGATTAATAGTTTTTGGGGATTTGGGGTTGTTTTGGAAAATTTATTTGTATTATTGTTGTGTTTTGGAATGTTAGTTGGAGTAATAAATTTTTGGAATAGATTTGGAATTATAYGATTTGGATGGAGTGGGATAGAGAAATTAATAATTATATAAGTTTAATATATTTTTTAATTGAAGAATYGTAAAATTAGTAAGAAAAGAATGAATAAGAATTATTGGAATTAGATAAATGGGTAAGTTTGTGGAATTGGTTTAATATAATAAATTGGTTGTGGTATATAAAATTATTTATAATGATAGTAGGAGGTTTGGTAGGTTTAAGAATAGTTTTTGTTGTATTTTTTATAGTGAATAGAGTTAGGTAGGGATATTTATTATTATYGTTTTAGATTTATTTTTTAATTTYGAGGGGATTYGATAGGTTYGAAGGAATAGAAGAAGAAGGTGGAGAGAGAGATAGAGATAGATTTATTYGATTAGTGAAYGGATTTYGAYGGTATYGATAAGTTTGGGAGTTTYGYGTTATATAATTTAYGGTAAATGGTTYGTTTGGTTGATYGTTTAAYGATTTTYGTTTATTGAYGTTAATAATGAYGTATGTTTTTATAGTAAYGTTAATAGGGATTTTTTATTGAYGTTAATGGGTGGAGTATTTAYGGTAAATTGTTTATTTGGTAGTATATTAAGTGTATTATATGTTAAGTAYGTTTTTTATTGAYGTTAATGAYGGTAAATGGTTYGTTTGGTATTATGTTTAGTATATGATTTTATGGGATTTTTTTATTTGGTAGTATATTTAYGTATTAGTTATYGTTATTATTATGGTGATGYGGTTTTGGTAGTATATTAATGGGYGTGGATAGYGGTTTGATTTAYGGGGATTTTTAAGTTTTTATTTTATTGAYGTTAATGGGAGTTTGTTTTGGTATTAAAATTAAYGGGATTTTTTAAAATGTYGTAATAATTTYGTTTTATTGAYGTAAATGGGYGGTAGGYGTGTAYGGTGGGAGGTTTATATAAGTAGAGTTGGTTTAGTGAATYGTTAGATTYGTTAGYGTTATYGGTATGGTGAGTAAGGGYGAGGAGGATAATATGGTTATTATTAAGGAGTTTATGYGTTTTAAGGTGTATATGGAGGGTTTYGTGAAYGGTTAYGAGTTYGAGATYGAGGGYGAGGGYGAGGGTYGTTTTTAYGAGGGTATTTAGATYGTTAAGTTGAAGGTGATTAAGGGTGGTTTTTTGTTTTTYGTTTGGGATATTTTGTTTTTTTAGTTTATGTAYGGTTTTAAGGTTTAYGTGAAGTATTTYGTYGATATTTTYGATTATTTGAAGTTGTTTTTTTTYGAGGGTTTTAAGTGGGAGYGYGTGATGAATTTYGAGGAYGGYGGYGTGGTGATYGTGATTTAGGATTTTTTTTTGTAGGAYGGYGAGTTTATTTATAAGGTGAAGTTGYGYGGTATTAATTTTTTTTTYGAYGGTTTYGTAATGTAGAAGAAGATTATGGGTTGGGAGGTTTTTTTYGAGYGGATGTATTTYGAGGAYGGYGTTTTGAAGGGYGAGATTAAGTAGAGGTTGAAGTTGAAGGAYGGYGGTTATTAYGAYGTTGAGGTTAAGATTATTTATAAGGTTAAGAAGTTYGTGTAGTTGTTYGGYGTTTATAAYGTTAATATTAAGTTGGATATTATTTTTTATAAYGAGGATTATATTATYGTGGAATAGTAYGAAYGYGTYGAGGGTYGTTATTTTATYGGYGGTATGGAYGAGTTGTATAAGGGATTTGGAGTAATAAATTTTTTATTATTTAAATAAGTAGGTGAYGTGGAGGAGAATTTYGGTTTTATGTTTAATTTATTGATYGTATATTAAAATTTGTTTGTATTATYGGTYGATGTAAYGAGTGATGAGGTTYGTAAGAATTTGATGGATATGTTTAGGGATYGTTAGGYGTTTTTTGAGTATATTTGGAAAATGTTTTTGTTYGTTTGTYGGTYGTGGGYGGTATGGTGTAAGTTGAATAATYGGAAATGGTTTTTYGTAGAATTTGAAGATGTTYGYGATTATTTTTTATATTTTTAGGYGYGYGGTTTGGTAGTAAAAATTATTTAGTAATATTTGGGTTAGTTAAATATGTTTTATYGTYGGTTYGGGTTGTTAYGATTAAGTGATAGTAATGTTGTTTTATTGGTTATGYGGYGGATTYGAAAAGAAAAYGTTGATGTYGGTGAAYGTGTAAAATAGGTTTTAGYGTTYGAAYGTATTGATTTYGATTAGGTTYGTTTATTTATGGAAAATAGYGATYGTTGTTAGGATATAYGTAATTTGGTATTTTTGGGGATTGTTTATAATATTTTGTTAYGTATAGTYGAAATTGTTAGGATTAGGGTTAAAGATATTTTAYGTATTGAYGGTGGGAGAATGTTAATTTATATTGGTAGAAYGAAAAYGTTGGTTAGTATYGTAGGTGTAGAGAAGGTATTTAGTTTGGGGGTAATTAAATTGGTYGAGYGATGGATTTTYGTTTTTGGTGTAGTTGATGATTYGAATAATTATTTGTTTTGTYGGGTTAGAAAAAATGGTGTTGTYGYGTTATTTGTTATTAGTTAGTTATTAATTYGYGTTTTGGAAGGGATTTTTGAAGTAATTTATYGATTGATTTAYGGYGTTAAGGATGATTTTGGTTAGAGATATTTGGTTTGGTTTGGATATAGTGTTYGTGTYGGAGTYGYGYGAGATATGGTTYGYGTTGGAGTTTTAATATYGGAGATTATGTAAGTTGGTGGTTGGATTAATGTAAATATTGTTATGAATTATATTYGTAATTTGGATAGTGAAATAGGGGTAATGGTGYGTTTGTTGGAAGATGGYGATTAGGTYGATAATTAATTTTTGGATTATAAAATTTGTGAAAGATTGATTGGTATTTTTAATTATGTTGTTTTTTTTAYGTTATGTGGATAYGTTGTTTTAATGTTTTTGTATTATGTTATTGTTTTTYGTATGGTTTTTATTTTTTTTTTTTTGTATAAATTTTGGTTGTTGTTTTTTTATGAGGAGTTGTGGTTYGTTGTTAGGTAAYGTGGYGTGGTGTGTATTGTGTTTGTTGAYGTAATTTTTATTGGTTGGGGTATTGTTATTATTTGTTAGTTTTTTTTYGGGATTTTYGTTTTTTTTTTTTTTATTGTTAYGGYGGAATTTATYGTYGTTTGTTTTGTTYGTTGTTGGATAGGGGTTYGGTTGTTGGGTATTGATAATTTYGTGGTGTTGTYGGGGAAGTTGAYGTTTTTTTTATGGTTGTTYGTTTGTGTTGTTATTTGGATTTTGYGYGGGAYGTTTTTTTGTTAYGTTTTTTYGGTTTTTAATTTAGYGGATTTTTTTTTTYGYGGTTYGAAGGTAAGTTTATTTTTAATTTTTTTTTYGGTTTYGATTTTAYGYGTATYGGTTAGTAATGAGTTTGGAATTAATTTTGTGGAATGTGTGTTAGTTAGGGTGTGGAAAGTTTTTAGGTTTTTTAGTAGGTAGAAGTATGTAAAGTATGTATTTTAATTAGTTAGTAATTAGGTGTGGAAAGTTTTTAGGTTTTTTAGTAGGTAGAAGTATGTAAAGTATGTATTTTAATTAGTTAGTAATTATAGTTTYGTTTTTAATTTYGTTTATTTYGTTTTTAATTTYGTTTAGTTTYGTTTATTTTTYGTTTTATGGTTGATTAATTTTTTTTATTTATGTAGAGGTYGAGGTYGTTTTTGTTTTTGAGTTATTTTAGAAGTAGTGAGGAGGTTTTTTTGGAGGTTTAGGTTTTTGTAAAAAGTTTTYGGGAGTTTGTATATTTATTTTYGGATTTGATTAGTAYGTGTTGATAATTAATTATYGGTATAGTATATYGGTATAGTATAATAYGATAAGGTGAGGAATTAAATTATGGTTAAGTTTTTGTTTTAAGAAGAATTTATTTTTATTGAAAGAGTAAYGGTTATAATTAATAGTATTTTTATTTTTGAAGATTATAGYGTYGTTAGYGTAGTTTTTTTTAGYGAYGGTYGTATTTTTATTGGTGTTAATGTATATTATTTTATTGGGGGATTTTGTGTAGAATTYGTGGTGTTGGGTATTGTTGTTGTTGYGGTAGTTGGTAATTTGATTTGTATYGTYGYGATYGGAAATGAGAATAGGGGTATTTTGAGTTTTTGYGGAYGGTGTYGATAGGTGTTTTTYGATTTGTATTTTGGGATTAAAGTTATAGTGAAGGATAGTGATGGATAGTYGAYGGTAGTTGGGATTYGTGAATTGTTGTTTTTTGGTTATGTGTGGGAGGGTTAAGTATAATTYGAGTTYGGTATTTTTAAGATTAATGATTTATAAGGTAGTTGTAGATTTTAGTTATTTTTTAAAAGAAAAGGGGGGATTGGAAGGGTTAATTTATTTTTAAYGAAGATAAGATTTGTTTTTTGTTTGTATTGGGTTTTTTTGGTTAGATTAGATTTGAGTTTGGGAGTTTTTTGGTTAATTAGGGAATTTATTGTTTAAGTTTTAATAAAGTTTGTTTTGAGTGTTTTAAGTAGTGTGTGTTYGTTTGTTGTGTGATTTTGGTAATTAGAGATTTTTTAGATTTTTTTAGTTAGTGTGGAAAATTTTTAGTA
>plenti_Cre_REV_bis
TGTTAGAGATTTTTTATATTGATTAAAAGGGTTTGAGGGATTTTTAGTTATTAGAGTTATATAATAGAYGGGTATATATTATTTGAAGTATTTAAGGTAAGTTTTATTGAGGTTTAAGTAGTGGGTTTTTTAGTTAGTTAGAGAGTTTTTAGGTTTAGATTTGGTTTAATTAGAGAGATTTAGTATAAGTAAAAAGTAGATTTTGTTTTYGTTGGGAGTGAATTAGTTTTTTTAGTTTTTTTTTTTTTTTTAAAAAGTGGTTAAGATTTATAGTTGTTTTGTAAGTTATTGGTTTTAAAGGTATYGAGTTYGAATTGTGTTTAGTTTTTTTATATATAATTAGAGGGTAGTAATTTAYGAATTTTAATTGTYGTYGGTTGTTTATTATTGTTTTTTATTATGGTTTTGATTTTAGGATGTAGATYGAGAAGTATTTGTYGGTATYGTTYGTAGGGGTTTAAGATGTTTTTGTTTTTATTTTYGATYGYGAYGATATAAGTTAGGTTGTTAGTTGTYGTAGTAGTAGTAGTGTTTAGTATTAYGAGTTTTGTATAAGGTTTTTTAGTAAAATGATATATATTGATATTAGTGAAGATGYGGTYGTYGTTAGAGAGAGTTGYGTTGGYGAYGTTGTAGTTTTTAGAGATGGGGATGTTGTTGATTGTAGTYGTTGTTTTTTTAATGAGGGTGGATTTTTTTTGAGATAAAGGTTTGGTTATGGTTTAGTTTTTTATTTTGTYGTATTATATTATGTYGATATATTATGTYGATGATTAATTGTTAATAYGTGTTGATTAGATTYGAAAATGGATATATAAGTTTTYGGGAGTTTTTTGTAAAAGTTTAGGTTTTTAAAAAAGTTTTTTTATTATTTTTGGAATAGTTTAGAGGTAGAGGYGGTTTYGGTTTTTGTATAAATAAAAAAAATTAGTTAGTTATGGGGYGGAGAATGGGYGGAATTGGGYGGAGTTAGGGGYGGGATGGGYGGAGTTAGGGGYGGGATTATGGTTGTTGATTAATTGAGATGTATGTTTTGTATATTTTTGTTTGTTGGGGAGTTTGGGGATTTTTTATATTTGGTTGTTGATTAATTGAGATGTATGTTTTGTATATTTTTGTTTGTTGGGGAGTTTGGGGATTTTTTATATTTTAATTGATATATATTTTATAGAATTAATTTTAAATTTATTATTAATYGGTAYGYGTAGAATYGAGATYGAGGAGAGGGTTAGGGATAGGTTTATTTTYGAATYGYGGGAAGGAAGGTTYGTTGGATTGAGGGTYGAAGGGAYGTAGTAGAAGGAYGTTTYGYGTAGAATTTAGGTGGTAATATAGGYGAGTAGTTATGGAAAGGAYGTTAGTTTTTTYGATAATATTAYGGAATTGTTAGTGTTTAATAGTYGAGTTTTTGTTTAGTAGYGGGTAAGGTAGGYGGYGATGAGTTTYGTYGTGGTAATAGGGAGGGGGAAAGYGAAAGTTTYGGAAAGGAGTTGATAGGTGGTGGTAATGTTTTAATTAGTGGGGGTTGYGTTAGTAAATATAGTGTATATTAYGTTAYGTTGTTTGATAAYGGGTTATAATTTTTTATAAAGAGATAGTAATTAGGATTTATATAAGGAGGAGAAAATGAAAGTTATAYGGGAAGTAATAGTATGATATAAAGGTATTAAAGTAGYGTATTTATATAGYGTAAAAGGAGTAATATAGTTAAGAATATTAGTTAATTTTTTATAAATTTTGTAATTTAGAGGTTGATTGTYGATTTAATYGTTATTTTTTAGTAGGYGTATTATTGTTTTTGTTTTATTATTTAGGTTAYGGATATAGTTTATGATAATATTTATATTGGTTTAGTTATTAGTTTGTATGATTTTYGGTATTGAAATTTTAGYGYGGGTTATATTTYGYGYGGTTTYGATAYGGGTATTGTGTTTAGATTAGGTTAGGTATTTTTGATTAGAGTTATTTTTAGYGTYGTAAATTAATYGATGAGTTGTTTTAAAAATTTTTTTTAGGGYGYGAGTTGATAGTTGGTTGGTGGTAGATGGYGYGGTAATATTATTTTTTTTGATTYGGTAAAATAGGTAGTTATTYGGATTATTAGTTATATTAGAGAYGGAAATTTATYGTTYGATTAGTTTAGTTATTTTTAGGTTAAGTGTTTTTTTTATATTTGYGGTGTTAATTAGYGTTTTYGTTTTGTTAATATGGATTAATATTTTTTTATYGTTAGTAYGTGAGATATTTTTAATTTTGATTTTGGTAATTTYGGTTATAYGTAATAGGGTGTTATAAGTAATTTTTAGAAATGTTAGATTAYGTATATTTTGGTAGYGATYGTTATTTTTTATGAGTGAAYGAATTTGGTYGAAATTAGTGYGTTYGAAYGTTAGAGTTTGTTTTGTAYGTTTATYGGTATTAAYGTTTTTTTTTYGGATTYGTYGTATAATTAGTGAAATAGTATTGTTGTTATTTGGTYGTGGTAGTTYGGATYGAYGATGAAGTATGTTTAGTTGGTTTAAATGTTGTTGGATAGTTTTTATTGTTAGATYGYGYGTTTGAAGATATAGAAGATAATYGYGAATATTTTTAGGTTTTGYGGGAAATTATTTTYGGTTATTTAATTTGTATTATGTYGTTTAYGATYGGTAAAYGGATAGAAGTATTTTTTAGGTATGTTTAGAAAAYGTTTGGYGATTTTTGAATATGTTTATTAGGTTTTTGYGAATTTTATTATTYGTTGTATYGATYGGTAATGTAGGTAAATTTTGGTGTAYGGTTAGTAAATTGGATATAGGGTYGGGATTTTTTTTTAYGTTATTTGTTTGTTTGAGTAGTGAGAAGTTTGTTGTTTTAGATTTTTTGTATAGTTYGTTTATGTYGTYGGTGGAGTGGYGGTTTTYGGYGYGTTYGTATTGTTTTAYGATGGTGTAGTTTTYGTTGTGGGAGGTGATGTTTAATTTGATGTTGAYGTTGTAGGYGTYGGGTAGTTGTAYGGGTTTTTTGGTTTTGTAGGTGGTTTTGATTTTAGYGTYGTAGTGGTYGTYGTTTTTTAGTTTTAGTTTTTGTTTGATTTYGTTTTTTAGGGYGTYGTTTTYGGGGTATATTYGTTYGGAGGAGGTTTTTTAGTTTATGGTTTTTTTTTGTATTAYGGGGTYGTYGGAGGGGAAGTTGGTGTYGYGTAGTTTTATTTTGTAGATGAATTYGTYGTTTTGTAGGGAGGAGTTTTGGGTTAYGGTTATTAYGTYGTYGTTTTYGAAGTTTATTAYGYGTTTTTATTTGAAGTTTTYGGGGAAGGATAGTTTTAAGTAGTYGGGGATGTYGGYGGGGTGTTTTAYGTAGGTTTTGGAGTYGTATATGAATTGAGGGGATAGGATGTTTTAGGYGAAGGGTAGGGGGTTATTTTTGGTTATTTTTAGTTTGGYGGTTTGGGTGTTTTYGTAGGGGYGGTTTTYGTTTTYGTTTTYGATTTYGAATTYGTGGTYGTTTAYGGAGTTTTTTATGTGTATTTTGAAGYGTATGAATTTTTTGATGATGGTTATGTTATTTTTTTYGTTTTTGTTTATTATATYGGTAGYGTTAGYGGATTTGAYGGTTTATTAAATTAGTTTTGTTTATATAGATTTTTTATYGTATAYGTTTATYGTTTATTTGYGTTAATGGGGYGGAGTTGTTAYGATATTTTGGAAAGTTTYGTTGATTTTGGTGTTAAAATAAATTTTTATTGAYGTTAATGGGGTGGAGATTTGGAAATTTTYGTGAGTTAAATYGTTATTTAYGTTTATTGATGTATTGTTAAAATYGTATTATTATGGTAATAGYGATGATTAATAYGTAGATGTATTGTTAAGTAGGAAAGTTTTATAAGGTTATGTATTGGGTATAATGTTAGGYGGGTTATTTATYGTTATTGAYGTTAATAGGGGGYGTATTTGGTATATGATATATTTGATGTATTGTTAAGTGGGTAGTTTATYGTAAATATTTTATTTATTGAYGTTAATGGAAAGTTTTTATTGGYGTTATTATGGGAATATAYGTTATTATTGAYGTTAATGGGYGGGGGTYGTTGGGYGGTTAGTTAGGYGGGTTATTTATYGTAAGTTATGTAAYGYGGAATTTTTAAGTTTATYGATATYGTYGAGATTYGTTTATTAATYGAATGGATTTGTTTTTGTTTTTTTTTTTATTTTTTTTTTTTATTTTTTYGGGTTTGTYGGGTTTTTTYGGGGTTGGGAGGTGGGTTTGAAAYGATAATGGTGAATATTTTTGTTTAATTTTATTTATTATAGAAAGTATAGTAAAAATTATTTTTAAATTTATTAAGTTTTTTATTATTATTATGAATAATTTTATATATTATAGTTAATTTGTTATGTTAAATTAATTTTATAAATTTGTTTATTTATTTAATTTTAATAATTTTTGTTTATTTTTTTTTTGTTGGTTTTGYGATTTTTTAATTAAGGAGTGTATTAAGTTTGTGTAATTGTTAATTTTTTTGTTTTATTTTATTTAGGTYGTGTGATTTTAAATTTGTTTTAGAGATTTATTATTTTAATTAGTATTTTAAGGTATAGTAGTGGTGTAAATGAGTTTTTTAGAGTAATTTTAAATTTTTAGGAGTTGTTGATTTTTTAGGTATTTTTTTATAGTTAGGATTTTTGTTTGGAGTTGTTTGATGTTTTAGATTGTGAGTTGTAATAGATGTTGTTGYGTTTTAATAGTTTTTAGTAAATTGTTTTGTTGTTGTATTATATTAGATAATAATTGTTTGGTTTGTATYGTTAGYGTTATTGAYGTTGYGTTTATAGTGTTTTTTGTTGTTTTTAAGAATTTAAGGAATAAAGTTTTTATTTTTATTGTTTTTTTTTTTTTTTGTATTATTTTTTTTTTTGTTTTGGTGGGTGTTATTTTTAATGGTTTAATTTTTATTATTTTATATTTATATAATTTATTTTTTTAATTGTTTTTTATATTTTTTTTTTTAGGTTTGAAGATTAGYGGTYGTTTGTTGTGYGGTGGTTTTATTTTTGTTTTGTTTTTTTTTTATTTTGTTTAAAGTTTTTTTGGTGTTTTTTATTTTTATTTTTTGATGTATATAATAGAGGGTTGTTATTGTATTATATAATGATTTAAGTTTTTTTGATTTTGTTTGAAGGGATGGTTGTAGTTGTTTTAGTATTTGTTTATAGTTTTTTGATGTTTTTAATAGGTTAGGATTAATTGYGAATYGTTTTAGTTTTTTGTTTGTTTATATTATATGTTTTAATTTATATTTTTTTTTTTTTTTTGGTTTTAATYGAATTTTTTTTTATYGYGATTTAATTTTTTTTYGTTTAATATTGAYGTTTTYGTATTTATTTTTTTTTTTTTAGTTTTYGTTAGTTAAAATTTTTGGYGTATTTATTAGTYGTYGTTTTTYGTTTTTTGTYGTGYGYGTTTTAGTAAGTYGAGTTTTGYGTYGAGAGAGTTTTTTTGGTTTTTTTTTYGTTTTTAAGTTTTTGTTYGGGYGTTATTGTTAGAGATTTTTTATATTGATTAAAAGGGTTTGAGGGATTTTTAGTTATTAGAGTTATATAATAGAYGGGTATATATTATTTGAAGTATTTAAGGTAAGTTTTATTGAGGTTTAAGTAGTGGGTTTTTTAGTTAGTTAGAGAGTTTTTAGGTTTAGATTTGGTTTAATTAGAGAGATTT
