# Supplementary material for: Unraveling the functional role of DNA demethylation at specific promoters by targeted steric blockage of DNA methyltransferase with CRISPR/dCas9
Source: Nat Commun. 2021 Sep 29;12:5711. doi: 10.1038/s41467-021-25991-9 (PMC8481236; doi:10.1038/s41467-021-25991-9)
Supplement: Supplementary file 8 — Supplementary Software 1 [file 41467_2021_25991_MOESM8_ESM.zip › readme.txt]

Virus-Clip: a fast and memory-efficient viral integration site detection tool at single-base resolution
Copyright (C) 2015  DWH Ho & IOL Ng.

This program is free software: you can redistribute it and/or modify
it under the terms of the GNU General Public License as published by
the Free Software Foundation, either version 3 of the License, or
(at your option) any later version.

This program is distributed in the hope that it will be useful,
but WITHOUT ANY WARRANTY; without even the implied warranty of
MERCHANTABILITY or FITNESS FOR A PARTICULAR PURPOSE.  See the
GNU General Public License for more details.

You should have received a copy of the GNU General Public License
along with this program.  If not, see <http://www.gnu.org/licenses/>.
