# Supplementary material for: Unraveling the functional role of DNA demethylation at specific promoters by targeted steric blockage of DNA methyltransferase with CRISPR/dCas9
Source: Nat Commun. 2021 Sep 29;12:5711. doi: 10.1038/s41467-021-25991-9 (PMC8481236; doi:10.1038/s41467-021-25991-9)
Supplement: Supplementary file 10 — Source Data [file 41467_2021_25991_MOESM10_ESM.xlsx]

## Sheet: Figure 1B
CpG	Control	Control	Control	Control	Control	Control	5-aza 0.1 micromolar	5-aza 0.1 micromolar	5-aza 0.1 micromolar	5-aza 0.1 micromolar	5-aza 0.1 micromolar	5-aza 0.1 micromolar	5-aza 1 micromolar	5-aza 1 micromolar	5-aza 1 micromolar	5-aza 1 micromolar	5-aza 1 micromolar	5-aza 1 micromolar
1				85.5	89.5	90				86	88	87				58	57	58
2				94.5	95	95				92.5	92.5	92.5				60.5	60.5	61
3				96	97	97				93.5	93	93				53.5	53.5	55
5				79	78					72	74.5	77				35.5	37	35
9	76	75	78	77.5	74	71	71.5	73	72	72.5	73	72	39	38	37.5	41	42	41
10	76	75.5	79	80.5	77.5	74	72.5	74	73	74.5	76	76	42	40	40	44.5	46	44
11	87	84	88	89	88.5	87.5	80.5	82	82	84.5	84	83.5	47	47	46	50.5	52	54

## Sheet: Figure 1C
control	0.1 µM 5-aza	1 µM 5-aza
3.12e-07	3.4e-07	1.58e-06
3.53e-07	3.81e-07	7.8e-07
1.68e-07	4.25e-07	7.77e-07

## Sheet: Figure 1D
	Control	Control	Control	5-aza 1 micromolar	5-aza 1 micromolar	5-aza 1 micromolar
Irf1	1.00714	1.04991	0.942955	2.03533	1.89903	2.07091
Sp1	0.783802	1.2172	0.999003	8.65516	8.92938	8.59538
Irf2	1.03022	0.974649	0.995129	1.30854	1.48242	1.36884
Ctcf	1.00901	0.967903	1.02309	1.25957	1.33139	1.31762
Sox7	0.776331	1.3945	0.829172	2.08456	3.61688	3.91699
Nanog	0.994183	0.990744	1.01507	0.850618	1.49649	1.53856
Esrrb	0.623652	0.846049	1.5303	0.808777	1.50401	2.8755
Ppara	1.00276	1.09351	0.903733	1.70997	2.31172	1.32774

## Sheet: Figure 1E
	gRNAscr:dCas9-TET	gRNAscr:dCas9-TET	gRNAscr:dCas9-TET	gRNAscr:dCas9-TET	gRNAscr:dCas9-TET	gRNAscr:dCas9-TET	gRNAscr:dCas9-TET	gRNAscr:dCas9-TET	gRNAscr:dCas9-deadTET	gRNAscr:dCas9-deadTET	gRNAscr:dCas9-deadTET	gRNAscr:dCas9-deadTET	gRNAscr:dCas9-deadTET	gRNAscr:dCas9-deadTET	gRNAscr:dCas9-deadTET	gRNAscr:dCas9-deadTET	gRNA1:dCas9-TET	gRNA1:dCas9-TET	gRNA1:dCas9-TET	gRNA1:dCas9-TET	gRNA1:dCas9-TET	gRNA1:dCas9-TET	gRNA1:dCas9-TET	gRNA1:dCas9-TET	gRNA1:dCas9-deadTET	gRNA1:dCas9-deadTET	gRNA1:dCas9-deadTET	gRNA1:dCas9-deadTET	gRNA1:dCas9-deadTET	gRNA1:dCas9-deadTET	gRNA1:dCas9-deadTET	gRNA1:dCas9-deadTET
1	88	87	86	87	84	84			90		89	90	89				52	49	48	51	52	52			75	75	75	72	75	75
2	93	93	92	92	92	92			95		95	95	94				68	66	67	68	69	69			78	78	80	79	79	81
3	92	92	92	92	91	92			97	97	97	97	96				56	54	56	57	57	58			75	76	76	77	78	77
5	54	58	55	56	53	53	49	51	79	79	81	80	82				33	30		32	34	30			77	75	75	76
9	55	53	54	53	53	57			60		65	67	63				50	52	46	50	50	51			66	65	68	66	67	67
10	49	51	49	48	47	50			76		71	73	70				46	46	48	46	45	44			72	75	74	70	70	69
11	53	53	52	55	54	57			78	77	76	75	75				49	47	50	50	48	47			78	78	78	76	77	79

## Sheet: Figure 1F
	gRNAscr:dCas9-TET	gRNAscr:dCas9-TET	gRNAscr:dCas9-TET	gRNAscr:dCas9-TET	gRNAscr:dCas9-TET	gRNAscr:dCas9-TET	gRNAscr:dCas9-TET	gRNAscr:dCas9-TET	gRNAscr:dCas9-deadTET	gRNAscr:dCas9-deadTET	gRNAscr:dCas9-deadTET	gRNAscr:dCas9-deadTET	gRNAscr:dCas9-deadTET	gRNAscr:dCas9-deadTET	gRNAscr:dCas9-deadTET	gRNAscr:dCas9-deadTET	gRNA2:dCas9-TET	gRNA2:dCas9-TET	gRNA2:dCas9-TET	gRNA2:dCas9-TET	gRNA2:dCas9-TET	gRNA2:dCas9-TET	gRNA2:dCas9-TET	gRNA2:dCas9-TET	gRNA2:dCas9-deadTET	gRNA2:dCas9-deadTET	gRNA2:dCas9-deadTET	gRNA2:dCas9-deadTET	gRNA2:dCas9-deadTET	gRNA2:dCas9-deadTET	gRNA2:dCas9-deadTET	gRNA2:dCas9-deadTET
1	88	87	86	87	84	84			90		89	90	89				87	85	87	86	82	84			89	89	91	86	86	88
2	93	93	92	92	92	92			95		95	95	94				92	91	90	91	92	91			95	93	94	93	93	93
3	92	92	92	92	91	92			97	97	97	97	96				88	88	87	88	87	87			97	95	95	95	95	97
5	54	58	55	56	53	53	49	51	79	79	81	80	82				34	32	31	36	36	33			42	48		52
9	55	53	54	53	53	57			60		65	67	63				53	55	54	54	54	54			67	66		64	66	64
10	49	51	49	48	47	50			76		71	73	70				47	47	47	46	48	47			72	75		73	68	68
11	53	53	52	55	54	57			78	77	76	75	75				46	47	47	51	48	49			78	80		77	79	78

## Sheet: Figure 1G
	gRNAscr:dCas9-TET	gRNAscr:dCas9-TET	gRNAscr:dCas9-TET	gRNAscr:dCas9-TET	gRNAscr:dCas9-TET	gRNAscr:dCas9-TET	gRNAscr:dCas9-TET	gRNAscr:dCas9-TET	gRNAscr:dCas9-deadTET	gRNAscr:dCas9-deadTET	gRNAscr:dCas9-deadTET	gRNAscr:dCas9-deadTET	gRNAscr:dCas9-deadTET	gRNAscr:dCas9-deadTET	gRNAscr:dCas9-deadTET	gRNAscr:dCas9-deadTET	gRNA3:dCas9-TET	gRNA3:dCas9-TET	gRNA3:dCas9-TET	gRNA3:dCas9-TET	gRNA3:dCas9-TET	gRNA3:dCas9-TET	gRNA3:dCas9-TET	gRNA3:dCas9-TET	gRNA3:dCas9-deadTET	gRNA3:dCas9-deadTET	gRNA3:dCas9-deadTET	gRNA3:dCas9-deadTET	gRNA3:dCas9-deadTET	gRNA3:dCas9-deadTET	gRNA3:dCas9-deadTET	gRNA3:dCas9-deadTET
1	88	87	86	87	84	84			90		89	90	89				88	88	87	87	86	86			90	90	90	89	89	88
2	93	93	92	92	92	92			95		95	95	94				93	93	92	93	93	83			94	94	95	94	95	95
3	92	92	92	92	91	92			97	97	97	97	96				86	86	86	87	86	86			96	97	97	96	97	96
5	54	58	55	56	53	53	49	51	79	79	81	80	82				45	52		52								81	78	80
9	55	53	54	53	53	57			60		65	67	63				39	42	41	44	43	44			52	50	50	51	51	52
10	49	51	49	48	47	50			76		71	73	70				41	43	41	42	42	41			59	59	57	55	57	54
11	53	53	52	55	54	57			78	77	76	75	75				42	42	42	46	43	43			60	61	61	69	59	62

## Sheet: Figure 1H
gRNA1	gRNA1	gRNA2	gRNA2	gRNA3	gRNA3	gRNAscr	gRNAscr
TET	deadTET	TET	deadTET	TET	deadTET	TET	deadTET
2.03445e-05	4.81e-05	2.38e-05	1.24e-05	2.95e-06	2.28e-06	8.48e-07	1.23e-06
5.11e-05	4.94e-05	2.36e-05	1.39e-05	2.15e-06	2.15e-06	7.77e-07	1.8e-06
0.00012	0.000146	5.98e-05	3.89e-05	7.66e-06	6.95e-06	2.64e-06	5.34e-06
9.64e-05	0.000108	3.08e-05	1.71e-05	4.29e-06	5.19e-06	1.67e-06	3.29e-06

## Sheet: Figure 1I
gRNA1	gRNA1	gRNA2	gRNA2	gRNA3	gRNA3	gRNAscr	gRNAscr
TET	deadTET	TET	deadTET	TET	deadTET	TET	deadTET
9.61e-05	0.000217	0.000135	0.000181	5.04e-05	6.12e-05	4.51e-06	1.35e-05
0.000105	0.000224	0.000144	0.000196	6.21e-05	6.38e-05	4.65e-06	9.69e-06
0.000126	0.000236	0.000109	0.000215	5.44e-05	6.73e-05	4.05e-06	1.31e-05

## Sheet: Figure 1J
	pEF ctrl	pEF ctrl	pEF ctrl	FL TET1	FL TET1	FL TET1	FL MUT TET1	FL MUT TET1	FL MUT TET1
mock	356430	469950	477578	1.35238e+06	2.68443e+06	1.28827e+06	1.9572e+06	2.33927e+06	2.20582e+06
meth	112025	141431	134837	1.84577e+06	1.6888e+06	1.94989e+06	1.24012e+06	1.36403e+06	1.88374e+06

## Sheet: Figure 2A
	Methylated	Methylated	Methylated	Methylated	gRNA 6	gRNA 6	gRNA 6	gRNA 6	Mock	Mock	Mock	Mock
1	87	84	84	83	72	77.5	77	77	2.5	2	2	1.5
2	91.5	87.5	87	86.5	75.5	82.5	80	79	4	3	4	2.5
3	92.5	89	88	87.5	76	83	81	80	3	2	2	1.5
5	81	79.5	79.5	80	66.5	75	76	75	2	4.5	2.5	3
9	85	83.5	84.5	84.5	82.5	81	81.5	81	2	6	2	2
10	89	86	87	86.5	84.5	85	84	84	4	8	5	4
11	94	91	92	92	89	88	88.5	88.5	2	7	2	2

[truncated: 73 more sheets: Figure 2C, Figure 2D, Figure 2E, Figure 2F, Figure 2G, Figure 3B, Figure 3C, Figure 3D, Figure 3E, Figure 4A, Figure 4B, Figure 4C, Figure 4D, Figure 4E, Figure 4F, Figure 4G, FIgure 5B, Figure 5C, Figure 5D, Figure 5E …]
